# Supplementary material for: N-(2-Phenyl­imidazo[1,2-a]pyridin-3-yl)acetamide
Source: Acta Crystallogr Sect E Struct Rep Online. 2008 Apr 26;64(Pt 5):o926. doi: 10.1107/S1600536808011501 (PMC2961311; doi:10.1107/S1600536808011501)
Supplement: Supplementary file 1 [file e-64-0o926-sup1.cif]

##############################################################################
###                                                                        ###
###        Electronic paper (Acta Crystallographica Section E)             ###
###                                                                        ###
##############################################################################
#                                                                            #
# This CIF contains the data in a paper accepted for publication in Acta     #
# Crystallographica Section E. It conforms to the requirements of Notes      #
# for Authors for Section E, and has been peer reviewed under the auspices   #
# of the IUCr Commission on Journals.                                        #
#                                                                            #
# Full details of the Crystallographic Information File format               #
# are given in the paper "The Crystallographic Information File (CIF):       #
# a New Standard Archive File for Crystallography" by S. R. Hall, F. H.      #
# Allen and I. D. Brown [Acta Cryst. (1991), A47, 655-685].                  #
#                                                                            #
# The current version of the core CIF dictionary is obtainable from          #
# ftp://ftp.iucr.org/pub/cif_core.dic. The current version number is 2.4.    #
#                                                                            #
# Software is freely available for graphical display of the structure(s) in  #
# this CIF.  For information consult the CIF home page http://www.iucr.org/  #
# cif/home.html                                                              #
#                                                                            #
# This file may be used for bona fide research purposes within the           #
# scientific community so long as proper attribution is given to the journal # 
# article from which it was obtained.                                        #
#                                                                            #
##############################################################################
                                             
data_global
_audit_creation_method     'Jana2006 Version : 02/04/2008'
_journal_date_recd_electronic     2008-04-07
_journal_date_accepted     2008-04-22
_journal_name_full     'Acta Crystallographica, Section E'
_journal_year     2008
_journal_volume     64
_journal_issue      5
_journal_page_first     o926
_journal_page_last     o926
_journal_paper_category     QO
_journal_coeditor_code     FJ2112
_publ_contact_author_name     'Fejfarova, Karla'
_publ_contact_author_address
;
Institute of Physics
Na Slovance 2
182 21 Praha 8
Czech Republic
;
_publ_contact_author_email     fejfarov@fzu.cz
_publ_contact_author_fax     '+420 233 343 184'
_publ_contact_author_phone     '+420 220 318 594'
_publ_section_title
;
<i>N</i>-(2-Phenylimidazo[1,2-<i>a</i>]pyridin-3-yl)acetamide
;
loop_
    _publ_author_name
    _publ_author_address
    'Anaflous, Abderrahmane'
;
D\'epartement de Chimie
Facult\'e des Sciences
BP 717 Oujda
Morocco
;
    'Albay, Hanane'
;
D\'epartement de Chimie
Facult\'e des Sciences
BP 717 Oujda
Morocco
;
    'Benchat, Nour-eddine'
;
D\'epartement de Chimie
Facult\'e des Sciences
BP717 Oujda
Morocco
;
    'El Bali, Brahim'
;
Laboratory of Mineral Solid and Analytical Chemistry
`LMSAC'
Department of Chemistry
Faculty of Sciences
University Mohamed I
PO Box 717
60000 Oujda
Morocco
;
    'Du\<sek, Michal'
;
Institute of Physics
Na Slovance 2
182 21 Praha 8
Czech Republic
;
    'Fejfarov\'a, Karla'
;
Institute of Physics
Na Slovance 2
182 21 Praha 8
Czech Republic
;
data_I
_chemical_name_systematic
;
<i>N</i>-(2-Phenylimidazo[1,2-<i>a</i>]pyridin-3-yl)acetamide
;
_chemical_name_common     ?
_chemical_formula_moiety     'C15 H13 N3 O'
_chemical_formula_sum     'C15 H13 N3 O1'
_chemical_formula_structural     ?
_chemical_formula_analytical     ?
_chemical_formula_iupac     'C15 H13 N3 O'
_chemical_formula_weight     251.3
_chemical_melting_point     ?
_symmetry_cell_setting     monoclinic
_symmetry_space_group_name_H-M     'P 21/c'
_symmetry_space_group_name_Hall     '-P 2ybc'
loop_
    _symmetry_equiv_pos_site_id
    _symmetry_equiv_pos_as_xyz
    1 x,y,z
    2 -x,y+1/2,-z+1/2
    3 -x,-y,-z
    4 x,-y+1/2,z+1/2
_cell_length_a     13.9680(5)
_cell_length_b     5.6784(2)
_cell_length_c     15.8145(5)
_cell_angle_alpha     90
_cell_angle_beta     101.039(3)
_cell_angle_gamma     90
_cell_volume     1231.13(7)
_cell_formula_units_Z     4
_cell_measurement_reflns_used     4755
_cell_measurement_theta_min     2.6177
_cell_measurement_theta_max     26.4992
_cell_measurement_temperature     120
_cell_special_details
; ?
;
_exptl_crystal_description     prism
_exptl_crystal_colour     colorless
_exptl_crystal_size_max     0.5778
_exptl_crystal_size_mid     0.2480
_exptl_crystal_size_min     0.1661
_exptl_crystal_density_diffrn     1.35530
_exptl_crystal_density_meas     ?
_exptl_crystal_density_method     'not measured'
_exptl_crystal_F_000     528
_exptl_absorpt_coefficient_mu     0.088
_exptl_absorpt_correction_type     none
_exptl_absorpt_process_details     ?
_exptl_absorpt_correction_T_min     ?
_exptl_absorpt_correction_T_max     ?
_exptl_special_details
;
;
_diffrn_ambient_temperature     120
_diffrn_radiation_type     'Mo K\a'
_diffrn_radiation_wavelength     0.71073
_diffrn_radiation_source     'X-ray tube'
_diffrn_radiation_monochromator     graphite
_diffrn_measurement_device_type
       'Oxford Diffraction Xcalibur2 diffractometer with Sapphire2 CCD detector'
_diffrn_measurement_method     'Rotation method data acquisition using \w'
_diffrn_detector_area_resol_mean     8.3438
_diffrn_reflns_number     15703
_diffrn_reflns_av_R_equivalents     0.0537
_diffrn_reflns_av_sigmaI/netI     0.0451
_diffrn_reflns_theta_min     2.62
_diffrn_reflns_theta_max     26.52
_diffrn_reflns_theta_full     26.52
_diffrn_measured_fraction_theta_max     0.99
_diffrn_measured_fraction_theta_full     0.99
_diffrn_reflns_limit_h_min     -17
_diffrn_reflns_limit_h_max     17
_diffrn_reflns_limit_k_min     -7
_diffrn_reflns_limit_k_max     7
_diffrn_reflns_limit_l_min     -19
_diffrn_reflns_limit_l_max     19
_diffrn_reflns_reduction_process
;
Integration of the CCD images was done by CrysAlisRED
(Oxford diffraction, 2006).
;
_refine_special_details
;
The refinement was carried out against all reflections. The conventional
<i>R</i>-factor is always based on <i>F</i>. The goodness of fit as well as
the weighted <i>R</i>-factor are based on <i>F</i> and <i>F</i>^2^ for
refinement carried out on <i>F</i> and <i>F</i>^2^, respectively. The
threshold expression is used only for calculating <i>R</i>-factors <i>etc</i>.
and it is not relevant to the choice of reflections for refinement.
All the H atoms were discernible in difference Fourier maps and could be
refined to reasonable geometry. According to standard procedures for organic
compounds the H atoms bonded to C atoms were constrained to ideal positions.
The N---H distances were restrained to 0.87 \%A with \s 0.01. The isotropic
atomic displacement parameters of hydrogen atoms were evaluated as
1.2*<i>U</i>~eq~ of the parent atom.
The program used for refinement, Jana2006, uses the weighting scheme based on
the experimental expectations, see _refine_ls_weighting_details, that does not
force <i>S</i> to be one. Therefore the values of <i>S</i> are usually larger
than the ones from the <i>SHELX</i> program.
;
_reflns_number_total     2556
_reflns_number_gt     1544
_reflns_threshold_expression     I>3\s(I)
_refine_ls_structure_factor_coef     Fsqd
_refine_ls_R_factor_all     0.0670
_refine_ls_R_factor_gt     0.0356
_refine_ls_wR_factor_gt     0.0778
_refine_ls_wR_factor_ref     0.0841
_refine_ls_goodness_of_fit_ref     1.00
_refine_ls_restrained_S_all     ?
_refine_ls_number_reflns     2556
_refine_ls_number_parameters     175
_refine_ls_number_restraints     1
_refine_ls_number_constraints     45
_refine_ls_hydrogen_treatment     mixed
_refine_ls_weighting_scheme     sigma
_refine_ls_weighting_details     'w=1/[\s^2^(I)+0.0016I^2^]'
_refine_ls_shift/su_max     0.0063
_refine_ls_shift/su_mean     0.0008
_refine_diff_density_max     0.17
_refine_diff_density_min     -0.14
_refine_ls_extinction_method     'none'
_refine_ls_extinction_coef     ?
loop_
    _atom_type_symbol
    _atom_type_scat_dispersion_real
    _atom_type_scat_dispersion_imag
    _atom_type_scat_source
    O 0.011 0.006 'International Tables Vol C Tables  4.2.6.8 and 6.1.1.1'
    C 0.003 0.002 'International Tables Vol C Tables  4.2.6.8 and 6.1.1.1'
    N 0.006 0.003 'International Tables Vol C Tables  4.2.6.8 and 6.1.1.1'
    H 0.000 0.000 'International Tables Vol C Tables  4.2.6.8 and 6.1.1.1'
_computing_data_collection     'CrysAlis CCD (Oxford Diffraction, 2008)'
_computing_cell_refinement     'CrysAlis RED (Oxford Diffraction, 2008)'
_computing_data_reduction     'CrysAlis RED (Oxford Diffraction, 2008)'
_computing_structure_solution     'SIR2002 (Burla <i>et al.</i>,  2003)'
_computing_structure_refinement
                                'JANA2006 (Pet\<r\'i\<cek <i>et al.</i>,  2006)'
_computing_molecular_graphics     'DIAMOND (Brandenburg & Putz, 1999)'
_computing_publication_material
                                'JANA2006 (Pet\<r\'i\<cek <i>et al.</i>,  2006)'
loop_
    _atom_site_type_symbol
    _atom_site_label
    _atom_site_fract_x
    _atom_site_fract_y
    _atom_site_fract_z
    _atom_site_U_iso_or_equiv
    _atom_site_adp_type
    _atom_site_calc_flag
    _atom_site_refinement_flags
    _atom_site_occupancy
    _atom_site_disorder_assembly
    _atom_site_disorder_group
    N N1 0.61764(8) -0.2561(2)   0.47985(7) 0.0230(4) Uani d . 1 . .
    N N2 0.56626(7) 0.05089(18) 0.39364(7) 0.0206(4) Uani d . 1 . .
    N N3 0.70718(11) 0.3084(2) 0.41732(9) 0.0235(5) Uani d . 1 . .
    O O1 0.79160(9) 0.1417(2) 0.32433(8) 0.0298(4) Uani d . 1 . .
    C C1 0.69090(11) -0.0912(2) 0.48648(9) 0.0210(5) Uani d . 1 . .
    C C2 0.66186(9) 0.09842(19) 0.43398(8) 0.0224(4) Uani d . 1 . .
    C C3 0.54173(10) -0.1658(2) 0.42431(9) 0.0211(5) Uani d . 1 . .
    C C4 0.44673(11) -0.2519(3) 0.39578(9) 0.0238(5) Uani d . 1 . .
    C C5 0.38234(11) -0.1217(3) 0.33930(9) 0.0262(5) Uani d . 1 . .
    C C6 0.41070(11) 0.0979(2) 0.30893(9) 0.0272(5) Uani d . 1 . .
    C C7 0.50162(10) 0.1807(3) 0.33604(9) 0.0233(5) Uani d . 1 . .
    C C8 0.78417(11) -0.1346(2) 0.54688(10) 0.0220(6) Uani d . 1 . .
    C C9 0.79074(12) -0.3221(3) 0.60385(10) 0.0285(5) Uani d . 1 . .
    C C10 0.87592(12) -0.3699(3) 0.66086(10) 0.0317(5) Uani d . 1 . .
    C C11 0.95689(11) -0.2316(3) 0.66266(10) 0.0290(5) Uani d . 1 . .
    C C12 0.95210(12) -0.0434(3) 0.60733(10) 0.0373(6) Uani d . 1 . .
    C C13 0.86634(12) 0.0062(3) 0.54974(11) 0.0356(6) Uani d . 1 . .
    C C14 0.77211(11) 0.3171(3) 0.36247(10) 0.0220(5) Uani d . 1 . .
    C C15 0.81873(12) 0.5518(3) 0.35553(11) 0.0294(6) Uani d . 1 . .
    H H3n 0.6911(10) 0.4370(19) 0.4423(9) 0.0282 Uiso d . 1 . .
    H H4 0.42756 -0.400812 0.415958 0.0285 Uiso d . 1 . .
    H H5 0.317152 -0.17869 0.319756 0.0314 Uiso d . 1 . .
    H H6 0.364663 0.187888 0.268776 0.0327 Uiso d . 1 . .
    H H7 0.520896 0.328874 0.315284 0.028 Uiso d . 1 . .
    H H9 0.734759 -0.420445 0.603502 0.0341 Uiso d . 1 . .
    H H10 0.878784 -0.500882 0.699648 0.038 Uiso d . 1 . .
    H H11 1.016393 -0.265961 0.702246 0.0348 Uiso d . 1 . .
    H H12 1.008436 0.054304 0.608524 0.0447 Uiso d . 1 . .
    H H13 0.863646 0.13862 0.511608 0.0427 Uiso d . 1 . .
    H H15a 0.77381 0.67451 0.36305 0.0353 Uiso d . 1 . .
    H H15b 0.876474 0.564915 0.399312 0.0353 Uiso d . 1 . .
    H H15c 0.8358(10) 0.5666(19) 0.2998(9) 0.0353 Uiso d . 1 . .
loop_
    _atom_site_aniso_label
    _atom_site_aniso_U_11
    _atom_site_aniso_U_22
    _atom_site_aniso_U_33
    _atom_site_aniso_U_12
    _atom_site_aniso_U_13
    _atom_site_aniso_U_23
    _atom_site_aniso_type_symbol
    N1 0.0273(7) 0.0188(6) 0.0250(7) -0.0018(5) 0.0100(6) -0.0017(5) N
    N2 0.0230(7) 0.0198(6) 0.0205(6) 0.0005(5) 0.0079(5) -0.0023(5) N
    N3 0.0343(9) 0.0126(7) 0.0271(8) -0.0014(7) 0.0148(7) -0.0020(7) N
    O1 0.0405(7) 0.0228(6) 0.0305(7) 0.0012(6) 0.0176(6) -0.0026(5) O
    C1 0.0263(9) 0.0171(7) 0.0225(8) -0.0029(7) 0.0119(7) -0.0042(6) C
    C2 0.0267(8) 0.0183(6) 0.0245(7) -0.0015(6) 0.0108(6) -0.0028(5) C
    C3 0.0275(9) 0.0186(7) 0.0192(8) 0.0014(7) 0.0098(7) -0.0021(6) C
    C4 0.0304(9) 0.0210(8) 0.0227(8) -0.0023(7) 0.0120(7) -0.0040(6) C
    C5 0.0217(9) 0.0333(8) 0.0247(8) -0.0023(7) 0.0074(7) -0.0094(7) C
    C6 0.0317(8) 0.0309(8) 0.0195(8) 0.0080(6) 0.0062(7) 0.0003(6) C
    C7 0.0319(8) 0.0197(8) 0.0207(8) 0.0027(7) 0.0112(7) -0.0005(6) C
    C8 0.0226(10) 0.0222(8) 0.0222(9) 0.0012(7) 0.0068(8) -0.0058(7) C
    C9 0.0296(9) 0.0261(9) 0.0308(9) -0.0033(8) 0.0086(7) 0.0015(7) C
    C10 0.0338(9) 0.0285(8) 0.0327(9) 0.0036(7) 0.0061(8) 0.0048(7) C
    C11 0.0282(8) 0.0324(9) 0.0258(8) 0.0039(7) 0.0034(7) -0.0015(7) C
    C12 0.0293(10) 0.0377(9) 0.0425(10) -0.0114(8) 0.0013(8) 0.0022(7) C
    C13 0.0394(10) 0.0306(9) 0.0357(10) -0.0038(8) 0.0040(8) 0.0111(8) C
    C14 0.0251(10) 0.0210(9) 0.0203(8) 0.0030(7) 0.0055(7) 0.0034(7) C
    C15 0.0335(10) 0.0248(10) 0.0331(11) -0.0032(8) 0.0144(9) 0.0020(9) C
loop_
    _geom_bond_atom_site_label_1
    _geom_bond_atom_site_label_2
    _geom_bond_site_symmetry_1
    _geom_bond_site_symmetry_2
    _geom_bond_distance
    _geom_bond_publ_flag
    N1 C1 . . 1.3763(18) .
    N1 C3 . . 1.3424(17) .
    N2 C2 . . 1.3916(15) .
    N2 C3 . . 1.3894(17) .
    N2 C7 . . 1.3689(16) .
    N3 C2 . . 1.3984(19) .
    N3 C14 . . 1.371(2) .
    N3 H3n . . 0.880(12) .
    O1 C14 . . 1.222(2) .
    C1 C2 . . 1.3727(18) .
    C1 C8 . . 1.481(2) .
    C3 C4 . . 1.405(2) .
    C4 C5 . . 1.359(2) .
    C4 H4 . . 0.96 .
    C5 C6 . . 1.419(2) .
    C5 H5 . . 0.96 .
    C6 C7 . . 1.345(2) .
    C6 H6 . . 0.96 .
    C7 H7 . . 0.96 .
    C8 C9 . . 1.387(2) .
    C8 C13 . . 1.393(2) .
    C9 C10 . . 1.375(2) .
    C9 H9 . . 0.96 .
    C10 C11 . . 1.373(2) .
    C10 H10 . . 0.96 .
    C11 C12 . . 1.375(2) .
    C11 H11 . . 0.96 .
    C12 C13 . . 1.388(2) .
    C12 H12 . . 0.96 .
    C13 H13 . . 0.96 .
    C14 C15 . . 1.497(2) .
    C15 H15a . . 0.96 .
    C15 H15b . . 0.96 .
    C15 H15c . . 0.960(15) .
loop_
    _geom_angle_atom_site_label_1
    _geom_angle_atom_site_label_2
    _geom_angle_atom_site_label_3
    _geom_angle_site_symmetry_1
    _geom_angle_site_symmetry_2
    _geom_angle_site_symmetry_3
    _geom_angle
    _geom_angle_publ_flag
    C1 N1 C3 . . . 105.82(11) .
    C2 N2 C3 . . . 106.91(10) .
    C2 N2 C7 . . . 130.80(11) .
    C3 N2 C7 . . . 122.27(11) .
    C2 N3 C14 . . . 121.89(13) .
    C2 N3 H3n . . . 117.3(9) ?
    C14 N3 H3n . . . 120.8(9) ?
    N1 C1 C2 . . . 110.99(11) .
    N1 C1 C8 . . . 119.03(12) .
    C2 C1 C8 . . . 129.96(13) .
    N2 C2 N3 . . . 120.55(11) .
    N2 C2 C1 . . . 105.77(11) .
    N3 C2 C1 . . . 133.68(12) .
    N1 C3 N2 . . . 110.49(11) .
    N1 C3 C4 . . . 131.02(13) .
    N2 C3 C4 . . . 118.48(12) .
    C3 C4 C5 . . . 119.18(14) .
    C3 C4 H4 . . . 120.41 ?
    C5 C4 H4 . . . 120.41 ?
    C4 C5 C6 . . . 120.52(13) .
    C4 C5 H5 . . . 119.739 ?
    C6 C5 H5 . . . 119.74 ?
    C5 C6 C7 . . . 120.46(13) .
    C5 C6 H6 . . . 119.768 ?
    C7 C6 H6 . . . 119.769 ?
    N2 C7 C6 . . . 119.07(13) .
    N2 C7 H7 . . . 120.466 ?
    C6 C7 H7 . . . 120.465 ?
    C1 C8 C9 . . . 119.17(14) .
    C1 C8 C13 . . . 122.90(14) .
    C9 C8 C13 . . . 117.93(14) .
    C8 C9 C10 . . . 121.26(15) .
    C8 C9 H9 . . . 119.372 ?
    C10 C9 H9 . . . 119.371 ?
    C9 C10 C11 . . . 120.43(14) .
    C9 C10 H10 . . . 119.784 ?
    C11 C10 H10 . . . 119.784 ?
    C10 C11 C12 . . . 119.48(13) .
    C10 C11 H11 . . . 120.26 .
    C12 C11 H11 . . . 120.259 .
    C11 C12 C13 . . . 120.42(15) .
    C11 C12 H12 . . . 119.792 ?
    C13 C12 H12 . . . 119.792 ?
    C8 C13 C12 . . . 120.48(15) .
    C8 C13 H13 . . . 119.758 ?
    C12 C13 H13 . . . 119.758 ?
    N3 C14 O1 . . . 121.32(15) .
    N3 C14 C15 . . . 115.37(14) .
    O1 C14 C15 . . . 123.28(16) .
    C14 C15 H15a . . . 109.471 ?
    C14 C15 H15b . . . 109.472 ?
    C14 C15 H15c . . . 109.5(7) .
    H15a C15 H15b . . . 109.472 ?
    H15a C15 H15c . . . 109.471 ?
    H15b C15 H15c . . . 109.47 ?
loop_
    _geom_hbond_atom_site_label_D
    _geom_hbond_atom_site_label_H
    _geom_hbond_atom_site_label_A
    _geom_hbond_site_symmetry_A
    _geom_hbond_distance_DH
    _geom_hbond_distance_HA
    _geom_hbond_distance_DA
    _geom_hbond_angle_DHA
    _geom_hbond_publ_flag
    N3 H3n N1 1_565 0.880(12) 2.162(12) 3.0219(16) 165.4(13) y
