# Supplementary material for: N-(2-Phenyl­imidazo[1,2-a]pyridin-3-yl)acetamide
Source: Acta Crystallogr Sect E Struct Rep Online. 2008 Apr 26;64(Pt 5):o926. doi: 10.1107/S1600536808011501 (PMC2961311; doi:10.1107/S1600536808011501)
Supplement: Supplementary file 2 [file e-64-0o926-Isup2.hkl]

data_I

loop_
 _refln_index_h                                              
 _refln_index_k                                              
 _refln_index_l                                              
 _refln_F_meas                                               
 _refln_F_calc                                               
 _refln_F_sigma                                              
 _refln_observed_status                                      
   2   0   0    147.23    142.83      2.98 o
   3   0   0    232.79    236.50      4.69 o
   4   0   0     21.64     26.05      2.35 o
   5   0   0    276.65    273.56      5.60 o
   6   0   0     10.77      9.17      5.70 <
   7   0   0     59.87     63.65      1.91 o
   8   0   0    126.53    120.81      2.81 o
   9   0   0    103.94     97.63      2.64 o
  10   0   0     67.31     67.17      2.48 o
  11   0   0    160.19    155.91      3.79 o
  12   0   0    220.45    213.56      4.87 o
  13   0   0      6.92      1.02     24.18 <
  14   0   0     30.85     35.00      5.19 <
  15   0   0     23.10     21.45      7.11 <
  16   0   0     30.53     30.30      5.84 <
  17   0   0     41.86     39.89      5.39 o
   1   1   0     13.68     14.16      1.76 o
   2   1   0    179.96    191.21      3.62 o
   3   1   0    219.53    221.70      4.41 o
   4   1   0      7.27      1.49      5.00 <
   5   1   0     31.05     28.76      1.62 o
   6   1   0    161.37    154.86      3.30 o
   7   1   0     18.04     21.20      3.04 <
   8   1   0     56.84     58.87      1.66 o
   9   1   0     38.81     45.79      1.87 o
  10   1   0      0.00      8.26     59.25 <
  11   1   0     63.71     67.40      2.06 o
  12   1   0     35.35     34.90      2.84 o
  13   1   0     14.87      9.79      7.06 <
  14   1   0     48.37     49.32      2.93 o
  15   1   0     43.81     41.35      3.56 o
  16   1   0     11.93      2.35     12.72 <
  17   1   0     11.22      7.49     14.11 <
   0   2   0    180.39    180.72      3.67 o
   1   2   0    198.87    195.62      4.02 o
   2   2   0      8.13      7.25      5.27 <
   3   2   0     23.18     27.01      1.84 o
   4   2   0    223.76    216.73      4.52 o
   5   2   0     44.01     41.55      1.51 o
   6   2   0     36.40     39.06      1.66 o
   7   2   0    146.63    143.68      3.08 o
   8   2   0     60.44     64.09      1.82 o
   9   2   0     16.62     13.57      4.31 <
  10   2   0     47.42     45.27      1.99 o
  11   2   0      8.84     17.65     10.61 <
  12   2   0     92.08     95.88      2.51 o
  13   2   0     65.27     62.47      2.78 o
  14   2   0      0.00      6.11     81.82 <
  15   2   0     35.40     28.30      5.36 o
  16   2   0     34.03     29.49      6.07 <
   1   3   0     42.28     44.10      1.37 o
   2   3   0    131.56    129.19      2.75 o
   3   3   0     95.36     96.53      2.10 o
   4   3   0     10.76      9.26      4.78 <
   5   3   0     67.66     65.04      1.84 o
   6   3   0    157.62    155.69      3.27 o
   7   3   0     60.35     60.87      1.76 o
   8   3   0     34.80     34.62      2.25 o
   9   3   0     61.87     64.34      2.42 o
  10   3   0     29.51     28.86      3.83 o
  11   3   0      9.17     18.27     16.50 <
  12   3   0     10.96     16.83     14.58 <
  13   3   0      0.00     10.78     92.36 <
  14   3   0      0.00      2.01     96.73 <
  15   3   0     14.97      1.07     12.50 <
   0   4   0     93.41     94.27      2.35 o
   1   4   0     43.87     43.15      1.63 o
   2   4   0    156.42    154.79      3.27 o
   3   4   0     40.24     40.43      1.83 o
   4   4   0     22.79     26.00      2.81 o
   5   4   0     26.20     28.57      2.59 o
   6   4   0     18.12     24.54      4.01 <
   7   4   0     79.67     79.83      2.19 o
   8   4   0     11.94      0.78      9.32 <
   9   4   0     86.44     88.82      2.79 o
  10   4   0     90.70     97.52      2.88 o
  11   4   0     37.87     42.21      4.60 o
  12   4   0     15.48      2.30     11.34 <
  13   4   0      0.00      2.81     96.89 <
  14   4   0     19.95     24.89     12.00 <
   1   5   0     53.66     53.71      2.20 o
   2   5   0     21.91     22.44      4.06 <
   3   5   0     38.81     41.85      2.46 o
   4   5   0     90.67     88.00      2.24 o
   5   5   0     58.62     58.27      2.04 o
   6   5   0    162.91    161.31      3.51 o
   7   5   0     11.00      9.56      9.49 <
   8   5   0     74.46     71.12      2.59 o
   9   5   0      0.00      7.08     83.13 <
  10   5   0     68.83     66.42      3.05 o
  11   5   0     53.80     52.24      3.84 o
  12   5   0     35.46     49.07      6.42 <
   0   6   0      0.00      3.64     87.09 <
   1   6   0     46.36     44.05      2.80 o
   2   6   0     45.63     45.09      2.89 o
   3   6   0    124.33    124.32      2.93 o
   4   6   0     90.69     87.51      2.62 o
   5   6   0     28.99     28.42      5.02 <
   6   6   0     10.57      6.79     15.91 <
   7   6   0     46.72     45.81      4.56 o
   8   6   0     42.51     42.78      6.57 o
   9   6   0      0.00     27.72    142.42 <
   1   7   0     36.30     32.94      3.96 o
   2   7   0     24.13     19.00      8.48 <
   3   7   0     17.57     14.50     12.39 <
 -17   1   1     23.21     20.50      6.94 <
 -16   1   1     39.73     36.42      4.00 o
 -15   1   1     27.85     26.94      4.63 o
 -14   1   1      0.00     12.90     76.96 <
 -13   1   1     39.94     36.85      3.10 o
 -12   1   1     18.42     24.12      5.05 <
 -11   1   1     98.09     96.03      2.42 o
 -10   1   1     15.31     20.25      4.63 <
  -9   1   1     68.62     63.97      1.89 o
  -8   1   1    182.83    184.48      3.74 o
  -7   1   1     23.85     22.06      2.14 o
  -6   1   1    115.71    111.28      2.44 o
  -5   1   1     36.53     41.56      1.48 o
  -4   1   1     94.49     99.41      1.98 o
  -3   1   1     31.37     39.26      1.22 o
  -2   1   1    167.85    175.30      3.38 o
  -1   1   1    213.96    224.78      4.29 o
   0   1   1    475.70    473.20      9.52 o
   1   1   1     67.89     71.62      1.44 o
   2   1   1    133.98    147.42      2.71 o
   3   1   1    147.21    143.66      2.98 o
   4   1   1      1.79      3.99     20.52 <
   5   1   1     18.25     20.26      2.59 o
   6   1   1    128.54    124.29      2.71 o
   7   1   1     11.82     11.45      4.48 <
   8   1   1     56.98     60.66      1.74 o
   9   1   1     63.52     64.86      1.87 o
  10   1   1    112.03    110.46      2.56 o
  11   1   1     58.52     63.95      2.12 o
  12   1   1     71.92     71.61      2.15 o
  13   1   1     28.55     31.73      3.73 o
  14   1   1     22.67     22.72      5.50 <
  15   1   1      3.52     10.00     39.50 <
  16   1   1     13.73     19.01     11.08 <
 -16   2   1     59.23     52.17      4.06 o
 -15   2   1      0.00      1.52     95.08 <
 -14   2   1     85.85     84.78      2.76 o
 -13   2   1    100.08     98.65      2.65 o
 -12   2   1      0.00      1.45     72.68 <
 -11   2   1      0.00      4.62     69.80 <
 -10   2   1     31.80     27.57      2.72 o
  -9   2   1     35.85     36.87      2.12 o
  -8   2   1     67.03     69.33      1.77 o
  -7   2   1      5.05      6.72     10.34 <
  -6   2   1     58.96     60.36      1.55 o
  -5   2   1    326.75    316.52      6.56 o
  -4   2   1    173.86    171.96      3.54 o
  -3   2   1    183.40    176.84      3.71 o
  -2   2   1     21.98     24.03      1.69 o
  -1   2   1     56.75     57.36      1.38 o
   0   2   1    109.86    110.63      2.28 o
   1   2   1     27.71     30.56      1.77 o
   2   2   1    122.98    126.38      2.56 o
   3   2   1      5.79      1.70      7.53 <
   4   2   1     34.16     36.60      1.63 o
   5   2   1     54.26     48.11      1.54 o
   6   2   1    101.26    100.01      2.24 o
   7   2   1    127.54    123.33      2.73 o
   8   2   1    128.19    130.70      2.78 o
   9   2   1     13.35     12.72      5.39 <
  10   2   1     10.54     13.24      7.08 <
  11   2   1     70.35     73.70      2.27 o
  12   2   1    133.68    139.40      3.15 o
  13   2   1     68.55     71.23      2.67 o
  14   2   1     30.22     25.72      5.02 o
  15   2   1      0.00     12.19     96.70 <
  16   2   1      7.60     16.28     26.36 <
 -15   3   1      0.00      1.29     96.18 <
 -14   3   1     96.51     92.41      3.41 o
 -13   3   1     15.55      4.60     10.65 <
 -12   3   1     53.71     46.35      3.65 o
 -11   3   1     65.51     63.36      2.60 o
 -10   3   1     15.79     11.50      6.87 <
  -9   3   1      0.00      5.58     68.90 <
  -8   3   1     66.55     68.32      2.02 o
  -7   3   1     33.54     32.71      2.15 o
  -6   3   1     73.47     73.87      1.89 o
  -5   3   1      5.08      2.76     10.02 <
  -4   3   1     28.93     31.88      1.65 o
  -3   3   1     52.14     53.03      1.52 o
  -2   3   1    233.26    218.55      4.73 o
  -1   3   1     65.66     65.28      1.61 o
   0   3   1     40.07     38.54      1.42 o
   1   3   1    132.92    129.58      2.76 o
   2   3   1    107.63    105.48      2.29 o
   3   3   1     31.37     30.63      1.87 o
   4   3   1    108.24    106.79      2.37 o
   5   3   1     82.72     80.20      2.00 o
   6   3   1     48.16     50.35      1.78 o
   7   3   1    148.83    145.66      3.14 o
   8   3   1     42.95     42.47      2.17 o
   9   3   1      0.89      3.35     68.17 <
  10   3   1     11.21     15.57     12.46 <
  11   3   1     16.60     15.36      9.08 <
  12   3   1     21.10      9.99      7.85 <
  13   3   1     23.85     23.08      7.33 <
  14   3   1     18.46     17.21     10.01 <
  15   3   1     27.79     24.00      7.23 <
 -14   4   1     32.66     31.95      6.28 <
 -13   4   1     15.40     19.72     10.65 <
 -12   4   1     49.51     48.72      3.22 o
 -11   4   1     49.83     45.19      3.25 o
 -10   4   1      0.00      7.29     80.23 <
  -9   4   1     13.65     19.33      8.23 <
  -8   4   1     61.28     62.47      2.43 o
  -7   4   1     23.86     23.15      4.24 <
  -6   4   1     22.42     25.82      3.22 o
  -5   4   1     16.65     17.89      3.80 <
  -4   4   1     33.56     34.33      2.09 o
  -3   4   1     12.78     12.08      5.32 <
  -2   4   1      4.01      6.89     14.99 <
  -1   4   1     71.83     72.25      1.75 o
   0   4   1    128.75    124.38      2.75 o
   1   4   1     47.03     46.29      1.65 o
   2   4   1     92.23     91.18      2.11 o
   3   4   1      7.88      5.61      7.74 <
   4   4   1     65.35     64.60      1.83 o
   5   4   1     90.51     89.75      2.14 o
   6   4   1    124.87    122.33      2.74 o
   7   4   1     68.77     71.59      2.04 o
   8   4   1     78.20     82.93      2.72 o
   9   4   1     55.13     55.04      3.07 o
  10   4   1     18.47     20.71      9.02 <
  11   4   1     31.75     26.64      5.17 o
  12   4   1     25.72     19.98      7.18 <
  13   4   1      0.00      2.31     96.25 <
  14   4   1     12.10     14.66     22.29 <
 -12   5   1      6.00     13.51     27.83 <
 -11   5   1     19.40     25.45      7.73 <
 -10   5   1     81.22     82.23      2.77 o
  -9   5   1     55.13     50.73      2.88 o
  -8   5   1     54.32     58.70      2.59 o
  -7   5   1      3.95      5.16     28.43 <
  -6   5   1     24.68     21.11      4.35 <
  -5   5   1     22.03     21.92      4.08 <
  -4   5   1     80.86     81.22      2.10 o
  -3   5   1     55.09     54.39      2.19 o
  -2   5   1     88.17     87.04      2.28 o
  -1   5   1     10.38     10.65      8.27 <
   0   5   1     97.43     96.81      2.38 o
   1   5   1     88.66     87.92      2.35 o
   2   5   1    169.42    165.01      3.57 o
   3   5   1    133.85    132.30      2.92 o
   4   5   1     34.85     38.30      2.48 o
   5   5   1     22.65     24.94      3.41 o
   6   5   1     18.52     23.74      5.19 <
   7   5   1     43.59     46.94      2.99 o
   8   5   1     41.77     39.83      3.91 o
   9   5   1      0.00      7.50     86.05 <
  10   5   1      9.84     22.47     18.28 <
  11   5   1      0.00      3.41     98.04 <
  12   5   1     15.57      6.72     17.44 <
  -9   6   1      0.00     11.44    123.46 <
  -8   6   1     23.14     24.18     10.15 <
  -7   6   1     21.93     16.07      8.93 <
  -6   6   1     19.25     12.58      7.64 <
  -5   6   1     20.47     19.13      6.48 <
  -4   6   1     35.81     38.14      3.54 o
  -3   6   1      0.00      9.72     72.68 <
  -2   6   1     72.53     74.45      2.49 o
  -1   6   1      8.01     10.95     13.97 <
   0   6   1     23.74     21.93      4.53 <
   1   6   1      0.00      4.86     70.94 <
   2   6   1     75.19     72.41      2.42 o
   3   6   1      0.00      6.04     76.88 <
   4   6   1    115.28    111.91      3.08 o
   5   6   1      0.00      7.17     90.84 <
   6   6   1     21.86     15.47      7.81 <
   7   6   1     17.30     16.88     11.40 <
   8   6   1     19.72      1.49     12.80 <
   9   6   1     80.52     69.38      6.88 o
  -3   7   1     55.93     50.79      4.37 o
  -2   7   1     14.12      2.80     12.50 <
  -1   7   1     36.49     34.97      3.79 o
   0   7   1     33.45     32.34      5.20 o
   1   7   1     25.47     26.69      6.85 <
   2   7   1     69.99     63.13      3.62 o
   3   7   1     20.32     29.24     11.14 <
 -17   0   2     11.97      2.17     15.74 <
 -16   0   2     14.34     19.63     12.18 <
 -15   0   2     50.05     52.80      3.73 o
 -14   0   2     72.55     72.28      3.04 o
 -13   0   2    133.88    135.91      3.35 o
 -12   0   2     25.34     26.88      5.28 <
 -11   0   2     30.19     31.10      4.15 o
 -10   0   2     81.41     79.72      2.52 o
  -9   0   2     39.32     41.08      2.89 o
  -8   0   2    204.00    195.61      4.30 o
  -7   0   2    236.00    232.74      4.89 o
  -6   0   2     87.83     88.02      2.04 o
  -5   0   2    159.05    156.74      3.29 o
  -4   0   2    221.34    223.21      4.53 o
  -3   0   2    243.11    246.81      4.90 o
  -2   0   2    435.94    436.71      8.74 o
  -1   0   2     26.23     19.77      1.44 o
   0   0   2    328.10    315.84      6.65 o
   1   0   2    313.28    320.26      6.28 o
   2   0   2     24.12     28.78      1.65 o
   3   0   2    579.93    576.20     11.64 o
   4   0   2     68.77     69.25      2.07 o
   5   0   2    114.82    114.17      2.61 o
   6   0   2    149.07    143.38      3.24 o
   7   0   2     44.90     43.31      2.40 o
   8   0   2     59.41     58.80      2.34 o
   9   0   2    165.12    167.64      3.65 o
  10   0   2      7.44      9.84     14.13 <
  11   0   2     53.75     56.90      2.94 o
  12   0   2    107.54    112.16      2.96 o
  13   0   2     25.41     24.82      5.62 <
  14   0   2     54.05     54.82      4.04 o
  15   0   2     40.80     37.31      5.31 o
  16   0   2     35.29     25.49      6.32 <
 -17   1   2      0.00     13.67     92.39 <
 -16   1   2     15.61      6.13      9.46 <
 -15   1   2     42.77     41.38      3.29 o
 -14   1   2    149.57    147.41      3.39 o
 -13   1   2    115.54    118.09      2.75 o
 -12   1   2     88.87     85.62      2.34 o
 -11   1   2     80.80     81.28      2.30 o
 -10   1   2     62.60     64.67      2.14 o
  -9   1   2     24.87     26.77      2.61 o
  -8   1   2    106.08    105.98      2.35 o
  -7   1   2    188.69    190.07      3.86 o
  -6   1   2    182.37    182.42      3.75 o
  -5   1   2     15.29     16.46      3.50 <
  -4   1   2    110.62    112.25      2.34 o
  -3   1   2    126.33    129.12      2.59 o
  -2   1   2    340.41    335.01      6.82 o
  -1   1   2    407.04    397.46      8.15 o
   0   1   2    493.78    497.15      9.88 o
   1   1   2     88.41     95.23      1.84 o
   2   1   2    172.86    179.42      3.50 o
   3   1   2     34.65     36.06      1.49 o
   4   1   2    379.01    375.07      7.61 o
   5   1   2     10.46      6.04      4.39 <
   6   1   2    148.57    146.46      3.09 o
   7   1   2    106.11     99.72      2.33 o
   8   1   2     79.90     82.79      1.96 o
   9   1   2     31.30     31.37      2.32 o
  10   1   2    111.14    115.13      2.52 o
  11   1   2    255.15    249.60      5.22 o
  12   1   2     24.18     28.12      3.79 o
  13   1   2     57.49     62.79      2.80 o
  14   1   2     31.49     34.30      4.24 o
  15   1   2      8.93      8.52     14.64 <
  16   1   2     87.45     77.45      2.99 o
 -16   2   2     23.60     20.61      8.42 <
 -15   2   2     27.85     31.07      6.46 <
 -14   2   2     29.21     26.13      4.28 o
 -13   2   2     46.02     47.90      2.93 o
 -12   2   2    125.04    123.35      2.93 o
 -11   2   2    141.14    141.01      3.10 o
 -10   2   2      0.00      6.48     63.29 <
  -9   2   2      1.48      5.66     48.54 <
  -8   2   2     42.87     42.78      2.24 o
  -7   2   2    125.22    121.66      2.76 o
  -6   2   2     73.46     75.51      1.80 o
  -5   2   2     74.46     76.33      1.70 o
  -4   2   2     82.92     82.48      1.80 o
  -3   2   2     82.65     79.46      1.81 o
  -2   2   2      2.49      3.50     14.12 <
  -1   2   2    130.80    127.90      2.68 o
   0   2   2     21.38     19.16      1.85 o
   1   2   2    157.84    158.21      3.24 o
   2   2   2     60.05     59.37      1.48 o
   3   2   2    108.35    106.43      2.27 o
   4   2   2    186.41    187.59      3.80 o
   5   2   2    125.49    123.00      2.67 o
   6   2   2     59.15     58.12      1.73 o
   7   2   2    101.20     98.46      2.31 o
   8   2   2      4.52      4.59     15.29 <
   9   2   2     91.14     90.25      2.24 o
  10   2   2     66.36     63.94      2.10 o
  11   2   2      4.64     15.19     22.93 <
  12   2   2     67.92     64.02      2.64 o
  13   2   2     47.18     43.48      3.15 o
  14   2   2      6.28     12.24     27.18 <
  15   2   2     22.05     19.18      8.26 <
  16   2   2      0.00      2.87    118.44 <
 -15   3   2     19.06     15.89     10.32 <
 -14   3   2     62.01     61.16      3.79 o
 -13   3   2     75.47     74.19      3.01 o
 -12   3   2      0.00     11.88     75.63 <
 -11   3   2     16.54     21.52      7.16 <
 -10   3   2     34.27     35.71      3.49 o
  -9   3   2     88.66     89.72      2.31 o
  -8   3   2     65.80     71.30      2.11 o
  -7   3   2    122.83    123.84      2.65 o
  -6   3   2    109.67    110.78      2.41 o
  -5   3   2    112.54    112.78      2.39 o
  -4   3   2     21.12     21.38      2.38 o
  -3   3   2    151.73    148.66      3.13 o
  -2   3   2    151.79    145.82      3.13 o
  -1   3   2    125.81    122.92      2.63 o
   0   3   2     96.91     94.86      2.15 o
   1   3   2    121.12    120.79      2.57 o
   2   3   2      6.00      5.19      8.73 <
   3   3   2     99.90     99.75      2.20 o
   4   3   2    116.98    113.97      2.50 o
   5   3   2     46.15     50.25      1.64 o
   6   3   2     52.18     51.54      1.77 o
   7   3   2     32.24     32.77      2.36 o
   8   3   2     26.75     29.44      3.21 o
   9   3   2    135.74    137.12      3.09 o
  10   3   2     65.75     65.75      3.03 o
  11   3   2     43.90     43.26      4.05 o
  12   3   2     26.87     23.47      5.93 <
  13   3   2      0.00      4.15     92.87 <
  14   3   2     11.07      0.70     17.40 <
  15   3   2     46.48     30.01     10.29 <
 -14   4   2     19.33     13.39     12.08 <
 -13   4   2     32.31     29.43      4.81 o
 -12   4   2     40.52     33.53      3.77 o
 -11   4   2     39.94     46.83      3.72 o
 -10   4   2      0.00      1.14     75.30 <
  -9   4   2     70.23     72.11      2.48 o
  -8   4   2    129.36    129.65      3.00 o
  -7   4   2     94.84     94.54      2.50 o
  -6   4   2     35.32     39.33      2.51 o
  -5   4   2     11.69      9.00      5.59 <
  -4   4   2    124.96    125.85      2.71 o
  -3   4   2     31.41     33.06      2.28 o
  -2   4   2      0.00      2.94     57.55 <
  -1   4   2     37.54     41.32      2.07 o
   0   4   2     58.78     62.79      1.73 o
   1   4   2     30.20     28.19      2.22 o
   2   4   2     62.04     65.01      1.79 o
   3   4   2     48.60     47.58      1.86 o
   4   4   2     69.41     67.79      1.93 o
   5   4   2    129.30    125.93      2.81 o
   6   4   2     57.75     58.75      2.06 o
   7   4   2    139.54    133.21      3.12 o
   8   4   2     22.54     28.08      6.48 <
   9   4   2     14.04     18.96     10.84 <
  10   4   2     46.97     39.01      4.00 o
  11   4   2     35.35     35.23      4.97 o
  12   4   2     15.92     14.19     11.53 <
  13   4   2     11.74     18.54     16.20 <
 -12   5   2     21.95      1.21      8.70 <
 -11   5   2     13.19      4.80     13.20 <
 -10   5   2    104.66    103.84      3.01 o
  -9   5   2     23.84     27.72      6.01 <
  -8   5   2     36.11     29.65      3.68 o
  -7   5   2      8.47      3.50     14.09 <
  -6   5   2     59.99     62.67      2.63 o
  -5   5   2     85.78     87.12      2.28 o
  -4   5   2     51.39     51.21      2.24 o
  -3   5   2    154.24    147.93      3.31 o
  -2   5   2     85.24     88.35      2.25 o
  -1   5   2     53.96     54.84      2.20 o
   0   5   2     76.43     76.87      2.18 o
   1   5   2     18.36     12.74      4.84 <
   2   5   2    167.98    158.73      3.59 o
   3   5   2     85.36     80.02      2.24 o
   4   5   2     96.37     93.77      2.29 o
   5   5   2     28.94     31.06      3.13 o
   6   5   2     22.79     25.31      4.91 <
   7   5   2     92.59     92.86      2.88 o
   8   5   2     66.75     63.94      3.41 o
   9   5   2     48.11     56.28      4.03 o
  10   5   2     49.01     48.30      4.11 o
  11   5   2     17.59      3.87     11.00 <
  -9   6   2     29.80     15.79      9.92 <
  -8   6   2      0.00      2.10     99.97 <
  -7   6   2     50.52     51.68      3.79 o
  -6   6   2     58.64     50.18      3.04 o
  -5   6   2    103.44     97.02      2.84 o
  -4   6   2      7.77     10.59     14.44 <
  -3   6   2     38.02     31.42      3.31 o
  -2   6   2     11.82      7.22      9.93 <
  -1   6   2     46.53     45.57      2.87 o
   0   6   2     29.65     27.78      3.53 o
   1   6   2     37.68     34.46      3.04 o
   2   6   2     39.75     43.56      3.49 o
   3   6   2     55.71     53.81      2.76 o
   4   6   2     29.94     32.35      4.43 o
   5   6   2     76.34     73.19      3.16 o
   6   6   2      7.01      7.65     24.44 <
   7   6   2     17.50     12.38     11.08 <
   8   6   2     23.11      8.02     11.31 <
  -3   7   2      1.00     10.68     99.60 <
  -2   7   2     12.45     17.21     12.91 <
  -1   7   2     67.85     64.14      3.17 o
   0   7   2     52.97     56.45      3.52 o
   1   7   2      0.00     17.87    100.24 <
   2   7   2      0.00     18.02    105.95 <
 -17   1   3     38.02     39.62      5.53 o
 -16   1   3     40.24     33.69      4.13 o
 -15   1   3     14.37     22.12      9.75 <
 -14   1   3      7.48     13.64     16.06 <
 -13   1   3     52.32     58.14      2.72 o
 -12   1   3     45.48     46.98      2.39 o
 -11   1   3     75.50     75.29      2.06 o
 -10   1   3      7.62      6.83      9.12 <
  -9   1   3     45.52     42.88      1.75 o
  -8   1   3     56.81     58.09      1.73 o
  -7   1   3    103.59    102.31      2.28 o
  -6   1   3     52.47     56.33      1.62 o
  -5   1   3    124.69    121.55      2.65 o
  -4   1   3    185.64    185.92      3.80 o
  -3   1   3      9.96     12.39      4.46 <
  -2   1   3    670.18    645.08     13.42 o
  -1   1   3    194.44    191.02      3.92 o
   0   1   3     70.22     72.71      1.55 o
   1   1   3    271.18    274.18      5.46 o
   2   1   3     75.08     76.25      1.73 o
   3   1   3    237.25    234.45      4.82 o
   4   1   3     49.57     54.49      1.48 o
   5   1   3    197.07    185.77      4.03 o
   6   1   3    195.83    185.74      4.01 o
   7   1   3     19.81     25.28      2.94 o
   8   1   3     51.91     51.54      1.79 o
   9   1   3    111.83    111.11      2.51 o
  10   1   3     36.61     37.19      2.25 o
  11   1   3     59.54     58.61      2.10 o
  12   1   3     63.61     65.90      2.26 o
  13   1   3     17.22     12.67      6.31 <
  14   1   3     18.91     18.71      7.22 <
  15   1   3      9.23      1.22     15.93 <
  16   1   3      0.00     12.31     87.89 <
 -16   2   3     42.06     42.76      4.83 o
 -15   2   3     46.24     47.63      3.69 o
 -14   2   3     22.24     24.47      6.31 <
 -13   2   3    135.17    131.61      3.23 o
 -12   2   3     59.40     59.66      2.34 o
 -11   2   3     95.89     97.48      2.42 o
 -10   2   3     62.36     59.20      2.12 o
  -9   2   3     40.95     40.19      2.24 o
  -8   2   3     87.68     89.15      2.10 o
  -7   2   3     20.66     22.07      2.98 o
  -6   2   3     51.58     52.93      1.68 o
  -5   2   3     26.87     30.93      1.81 o
  -4   2   3    185.38    183.82      3.77 o
  -3   2   3     56.36     57.39      1.52 o
  -2   2   3    174.36    169.08      3.55 o
  -1   2   3    331.38    327.25      6.66 o
   0   2   3     72.69     70.51      1.63 o
   1   2   3    233.61    236.54      4.71 o
   2   2   3     13.66     10.77      3.15 <
   3   2   3    126.97    123.17      2.64 o
   4   2   3     34.28     36.16      1.66 o
   5   2   3    102.00     99.25      2.28 o
   6   2   3      2.98      7.71     19.14 <
   7   2   3     72.13     73.34      1.92 o
   8   2   3     48.16     48.48      1.98 o
   9   2   3     72.97     74.60      2.04 o
  10   2   3     59.33     56.83      2.29 o
  11   2   3    113.04    112.97      2.74 o
  12   2   3     50.35     52.44      2.88 o
  13   2   3      0.00      0.70     83.40 <
  14   2   3      7.76     13.08     22.85 <
  15   2   3     29.44     25.65      6.62 <
 -15   3   3     40.75     34.84      5.04 o
 -14   3   3     44.93     44.80      4.67 o
 -13   3   3     42.88     43.85      3.22 o
 -12   3   3     11.24     19.67     10.15 <
 -11   3   3     20.18     20.79      5.41 <
 -10   3   3     73.17     70.29      2.27 o
  -9   3   3    166.98    168.59      3.56 o
  -8   3   3     51.86     53.83      2.16 o
  -7   3   3     93.96     93.71      2.35 o
  -6   3   3     93.35     89.27      2.13 o
  -5   3   3     66.48     65.50      1.68 o
  -4   3   3     11.21      6.23      4.71 <
  -3   3   3    166.39    160.75      3.44 o
  -2   3   3     32.28     31.02      1.82 o
  -1   3   3     30.24     33.89      1.94 o
   0   3   3     63.60     66.08      1.63 o
   1   3   3     68.47     70.05      1.70 o
   2   3   3    109.76    108.22      2.42 o
   3   3   3     80.65     80.14      1.91 o
   4   3   3     50.29     50.70      1.70 o
   5   3   3     14.49     12.05      3.53 <
   6   3   3     62.17     63.03      1.85 o
   7   3   3     19.59     21.20      4.07 <
   8   3   3     16.58      9.12      5.79 <
   9   3   3     32.51     36.40      3.36 o
  10   3   3     39.03     31.53      4.27 o
  11   3   3      6.40      4.62     24.52 <
  12   3   3     18.31     17.97      9.04 <
  13   3   3     23.87     20.41      7.26 <
  14   3   3     54.06     50.54      4.27 o
 -14   4   3     74.78     67.69      4.09 o
 -13   4   3      0.00      6.05     89.58 <
 -12   4   3     44.60     46.50      4.00 o
 -11   4   3      2.47      0.60     56.24 <
 -10   4   3     23.92     24.41      5.63 <
  -9   4   3     32.61     35.93      4.02 o
  -8   4   3     61.12     67.82      2.65 o
  -7   4   3     34.60     33.81      3.55 o
  -6   4   3     33.65     30.08      2.48 o
  -5   4   3     13.00      8.53      4.99 <
  -4   4   3     58.18     57.51      1.87 o
  -3   4   3     24.80     25.60      2.85 o
  -2   4   3     29.57     30.55      2.43 o
  -1   4   3     13.20      7.48      4.61 <
   0   4   3    203.36    195.45      4.19 o
   1   4   3     83.57     84.67      2.10 o
   2   4   3     21.05     19.68      3.47 o
   3   4   3      9.65      7.41      7.46 <
   4   4   3     41.24     43.23      2.08 o
   5   4   3     18.53     13.07      3.94 <
   6   4   3      0.00      1.56     68.50 <
   7   4   3     23.77     22.75      4.49 <
   8   4   3     88.43     90.80      3.02 o
   9   4   3     36.22     39.57      4.72 o
  10   4   3      4.92     18.98     33.29 <
  11   4   3     22.72     22.44      7.88 <
  12   4   3     40.29     42.03      5.03 o
  13   4   3     17.77     15.23     13.11 <
 -12   5   3      0.00      9.27     95.46 <
 -11   5   3     31.68     31.91      5.57 <
 -10   5   3     25.27     28.76      5.96 <
  -9   5   3     23.92     25.15      5.37 <
  -8   5   3     26.49     20.17      4.88 <
  -7   5   3     10.25     11.51     11.29 <
  -6   5   3     29.42     26.20      4.16 o
  -5   5   3    135.31    134.30      2.99 o
  -4   5   3    101.11    103.76      2.51 o
  -3   5   3     32.47     32.53      3.23 o
  -2   5   3      9.52     13.59      9.25 <
  -1   5   3     72.24     71.08      2.09 o
   0   5   3     12.46     10.73      6.79 <
   1   5   3     65.34     68.24      2.15 o
   2   5   3     56.35     57.35      2.16 o
   3   5   3     24.77     25.10      3.85 o
   4   5   3     45.86     48.19      2.46 o
   5   5   3     56.40     54.68      2.25 o
   6   5   3    108.75    110.81      2.74 o
   7   5   3      0.00      2.03     88.78 <
   8   5   3     58.68     58.15      3.45 o
   9   5   3     18.55      9.34      9.27 <
  10   5   3     12.26     13.14     15.50 <
  11   5   3     19.25      5.84     11.49 <
  -9   6   3     47.21     44.11      5.27 o
  -8   6   3      3.48      2.39     56.96 <
  -7   6   3     49.61     50.19      3.59 o
  -6   6   3     69.45     69.51      3.05 o
  -5   6   3     19.07     17.76      6.58 <
  -4   6   3     40.13     39.80      3.11 o
  -3   6   3     12.92     10.05      8.86 <
  -2   6   3     52.64     51.86      2.55 o
  -1   6   3     59.32     58.58      2.47 o
   0   6   3      0.00      9.28     75.25 <
   1   6   3     50.28     47.86      2.71 o
   2   6   3     98.92     98.76      2.71 o
   3   6   3     24.77     24.30      5.09 <
   4   6   3      0.00      2.79     80.81 <
   5   6   3     39.34     31.84      5.23 o
   6   6   3     25.04     23.87      7.96 <
   7   6   3     17.25      6.02     15.77 <
   8   6   3     39.59     35.65     10.66 <
  -2   7   3     53.14     40.53      3.53 o
  -1   7   3     11.20      3.95     14.17 <
   0   7   3      3.70      4.15     48.02 <
   1   7   3     18.88     27.65      9.79 <
 -17   0   4      6.80      8.50     34.19 <
 -16   0   4     30.89     33.36      7.06 <
 -15   0   4      6.66     24.09     30.79 <
 -14   0   4     21.20     19.48      8.68 <
 -13   0   4    139.54    140.32      3.63 o
 -12   0   4     59.56     58.85      3.30 o
 -11   0   4     12.97      4.87     10.85 <
 -10   0   4     16.89     16.93      5.70 <
  -9   0   4     44.39     44.89      2.18 o
  -8   0   4    329.84    312.47      6.71 o
  -7   0   4      0.00      2.97     69.08 <
  -6   0   4    134.24    130.67      3.07 o
  -5   0   4    231.78    229.17      4.75 o
  -4   0   4     87.25     83.04      1.98 o
  -3   0   4    758.24    737.83     15.19 o
  -2   0   4    776.50    740.21     15.54 o
  -1   0   4     24.48     32.13      2.08 o
   0   0   4    687.80    671.62     13.79 o
   1   0   4     74.17     77.25      1.71 o
   2   0   4    431.06    441.34      8.64 o
   3   0   4    118.87    120.60      2.56 o
   4   0   4    531.13    520.82     10.67 o
   5   0   4     50.83     52.37      2.35 o
   6   0   4    250.06    245.36      5.21 o
   7   0   4     56.21     54.60      2.52 o
   8   0   4     14.32     24.17      7.09 <
   9   0   4     70.54     72.00      2.54 o
  10   0   4     93.15     96.64      2.74 o
  11   0   4     22.91     18.41      5.60 <
  12   0   4     45.83     45.27      3.67 o
  13   0   4     17.83     16.45      8.32 <
  14   0   4     36.48     28.06      4.69 o
  15   0   4     94.85     82.14      3.71 o
  16   0   4     18.29      6.75     14.19 <
 -17   1   4     26.65     11.48      9.16 <
 -16   1   4     24.25     18.64      8.35 <
 -15   1   4     18.67     13.32      8.39 <
 -14   1   4    134.19    133.33      3.23 o
 -13   1   4     13.22     13.20      9.31 <
 -12   1   4     16.28     17.00      6.08 <
 -11   1   4     57.82     58.82      2.00 o
 -10   1   4     11.44      8.83      6.18 <
  -9   1   4     41.52     44.11      1.69 o
  -8   1   4     62.28     64.72      1.84 o
  -7   1   4     51.90     50.52      1.73 o
  -6   1   4     15.32     21.12      4.01 <
  -5   1   4     34.46     34.03      2.23 o
  -4   1   4    119.21    125.46      2.51 o
  -3   1   4    248.74    241.31      5.02 o
  -2   1   4    752.21    722.06     15.06 o
  -1   1   4    282.55    274.39      5.68 o
   0   1   4    238.67    241.11      4.81 o
   1   1   4    123.54    125.37      2.58 o
   2   1   4     15.12     14.72      3.62 <
   3   1   4    175.41    176.47      3.59 o
   4   1   4     24.17     21.53      2.27 o
   5   1   4     44.83     49.36      1.67 o
   6   1   4     28.38     28.54      2.26 o
   7   1   4     77.70     78.12      1.94 o
   8   1   4     17.78     19.10      3.61 <
   9   1   4     25.36     25.74      2.98 o
  10   1   4     37.64     38.36      2.57 o
  11   1   4     13.66     15.43      6.64 <
  12   1   4     51.24     50.89      2.46 o
  13   1   4     29.98     34.41      3.96 o
  14   1   4     55.03     52.90      3.16 o
  15   1   4     13.75      8.39     11.82 <
  16   1   4     29.67     24.94      5.74 <
 -16   2   4     15.26     14.81     12.48 <
 -15   2   4     39.16     35.45      4.58 o
 -14   2   4     40.35     35.23      4.18 o
 -13   2   4     44.69     47.31      3.40 o
 -12   2   4      9.45      9.87     10.36 <
 -11   2   4     97.64     97.81      2.47 o
 -10   2   4     75.41     75.65      2.16 o
  -9   2   4     28.06     24.88      2.83 o
  -8   2   4    119.37    122.17      2.64 o
  -7   2   4     25.10     28.24      3.13 o
  -6   2   4     40.59     37.77      2.01 o
  -5   2   4     88.62     85.59      2.06 o
  -4   2   4     41.07     38.03      1.72 o
  -3   2   4    134.12    131.13      2.81 o
  -2   2   4    171.26    167.97      3.49 o
  -1   2   4     54.57     53.01      1.46 o
   0   2   4     41.67     41.73      1.41 o
   1   2   4     48.04     48.82      1.44 o
   2   2   4      8.35      6.48      5.48 <
   3   2   4     19.02     14.53      2.22 o
   4   2   4    252.47    245.76      5.12 o
   5   2   4    135.76    133.63      2.89 o
   6   2   4      0.00      2.72     56.48 <
   7   2   4     11.45     14.43      5.88 <
   8   2   4     82.79     84.03      2.12 o
   9   2   4    123.38    124.66      2.82 o
  10   2   4     36.35     39.61      2.92 o
  11   2   4     11.05      7.10      9.07 <
  12   2   4     42.62     42.39      3.26 o
  13   2   4      2.98      0.15     46.53 <
  14   2   4     23.49      9.08      7.89 <
  15   2   4     35.92     34.16      5.58 o
 -15   3   4      0.00     11.25    108.86 <
 -14   3   4     21.05     26.48      8.94 <
 -13   3   4     16.54     10.43      8.74 <
 -12   3   4     24.09     28.33      5.38 <
 -11   3   4     16.53     14.25      7.46 <
 -10   3   4     16.09     15.12      6.50 <
  -9   3   4     70.25     70.10      2.32 o
  -8   3   4     16.13     17.55      5.59 <
  -7   3   4     66.18     64.37      2.14 o
  -6   3   4     29.37     29.00      2.32 o
  -5   3   4     75.13     78.02      1.86 o
  -4   3   4     28.80     35.23      2.20 o
  -3   3   4     21.27     20.62      2.79 o
  -2   3   4     28.34     29.41      2.18 o
  -1   3   4     52.14     57.08      1.65 o
   0   3   4    116.73    113.86      2.50 o
   1   3   4     11.72     14.02      4.27 <
   2   3   4    106.46    108.28      2.35 o
   3   3   4     92.74     93.73      2.10 o
   4   3   4     33.18     33.42      1.85 o
   5   3   4     28.85     28.29      2.21 o
   6   3   4     45.80     49.44      2.01 o
   7   3   4    106.72    105.20      2.61 o
   8   3   4      6.57      0.82     14.58 <
   9   3   4     38.08     42.64      3.14 o
  10   3   4    121.45    120.32      3.29 o
  11   3   4     32.56     28.93      5.20 o
  12   3   4      9.76      0.11     17.28 <
  13   3   4     18.62      5.61      9.72 <
  14   3   4     20.85     23.56      9.40 <
 -14   4   4      4.29      8.84     46.37 <
 -13   4   4      5.38     17.53     30.57 <
 -12   4   4     18.41     25.28      8.02 <
 -11   4   4     53.33     51.77      3.17 o
 -10   4   4     35.63     38.24      3.98 o
  -9   4   4     75.71     74.12      2.67 o
  -8   4   4     90.39     93.07      2.62 o
  -7   4   4     31.18     32.48      3.88 o
  -6   4   4    145.36    141.54      3.18 o
  -5   4   4    116.51    114.92      2.69 o
  -4   4   4    111.87    111.50      2.51 o
  -3   4   4    140.30    141.01      2.98 o
  -2   4   4     28.54     29.48      2.63 o
  -1   4   4     16.20     16.10      3.92 <
   0   4   4     11.52     11.64      5.35 <
   1   4   4      6.60      8.41     10.71 <
   2   4   4     84.58     85.98      2.19 o
   3   4   4    106.03    109.22      2.45 o
   4   4   4     60.70     59.17      2.16 o
   5   4   4     34.56     33.21      2.90 o
   6   4   4    118.65    118.78      2.88 o
   7   4   4     45.28     44.94      3.24 o
   8   4   4    130.10    131.56      3.20 o
   9   4   4     24.30     19.19      6.41 <
  10   4   4     41.12     42.96      4.43 o
  11   4   4     23.90     27.02      7.48 <
  12   4   4     20.63     14.93      9.16 <
  13   4   4     38.21     35.70      7.14 <
 -12   5   4     37.36     44.38      5.01 o
 -11   5   4      0.00      2.11     92.24 <
 -10   5   4     11.10     10.24     12.44 <
  -9   5   4     30.87     30.65      4.48 o
  -8   5   4     43.08     39.15      3.32 o
  -7   5   4     22.45     23.01      5.39 <
  -6   5   4     63.59     65.08      2.47 o
  -5   5   4     14.11     16.16      7.62 <
  -4   5   4     23.13     25.09      4.32 <
  -3   5   4     12.50      6.56      8.07 <
  -2   5   4     68.03     68.88      2.11 o
  -1   5   4      7.40     10.78     11.38 <
   0   5   4     25.06     26.01      3.51 o
   1   5   4      8.05      4.15     11.06 <
   2   5   4    104.91    101.35      2.58 o
   3   5   4    154.48    150.70      3.48 o
   4   5   4     73.49     75.79      2.43 o
   5   5   4     30.11     27.14      3.80 o
   6   5   4     96.41     98.66      2.75 o
   7   5   4     32.12     26.58      5.16 o
   8   5   4      0.00      1.50     91.75 <
   9   5   4     28.25     27.53      6.41 <
  10   5   4     22.12     20.28      8.72 <
  11   5   4     17.83     20.82     15.74 <
  -9   6   4     32.68     24.79      8.28 <
  -8   6   4     21.36     17.11      8.40 <
  -7   6   4     75.04     71.92      3.10 o
  -6   6   4     89.01     92.48      2.94 o
  -5   6   4     48.36     46.25      2.96 o
  -4   6   4     21.27     19.37      5.93 <
  -3   6   4     26.12     17.93      4.53 <
  -2   6   4     53.47     51.98      2.60 o
  -1   6   4     36.43     38.47      3.47 o
   0   6   4     60.19     57.34      2.59 o
   1   6   4     88.42     89.14      2.62 o
   2   6   4     58.74     58.26      2.75 o
   3   6   4      7.46     15.33     18.13 <
   4   6   4     21.91     15.14      6.34 <
   5   6   4     31.32     31.16      6.07 <
   6   6   4     72.89     64.71      4.05 o
   7   6   4     23.90     17.81     11.01 <
   8   6   4     26.85     22.70     15.10 <
  -1   7   4     11.22      7.37     25.27 <
 -17   1   5      0.00     18.32    109.67 <
 -16   1   5     33.11     31.48      6.35 <
 -15   1   5     37.49     40.69      4.54 o
 -14   1   5     34.77     32.07      4.50 o
 -13   1   5    131.02    130.78      3.25 o
 -12   1   5      6.80      2.62     17.97 <
 -11   1   5     93.36     92.75      2.30 o
 -10   1   5     75.67     75.06      2.04 o
  -9   1   5     50.85     49.38      1.92 o
  -8   1   5     32.16     32.78      2.48 o
  -7   1   5     44.72     43.88      1.93 o
  -6   1   5    116.39    115.48      2.53 o
  -5   1   5     28.28     32.87      1.84 o
  -4   1   5     79.94     76.54      1.82 o
  -3   1   5     35.29     35.53      1.63 o
  -2   1   5    526.76    503.60     10.56 o
  -1   1   5     47.96     48.30      1.51 o
   0   1   5     79.50     76.02      1.79 o
   1   1   5     39.08     40.49      1.58 o
   2   1   5     52.19     55.84      1.66 o
   3   1   5     39.66     38.67      1.61 o
   4   1   5     19.80     15.44      2.89 o
   5   1   5     21.36     24.35      2.70 o
   6   1   5     62.82     67.55      1.70 o
   7   1   5    103.77    103.47      2.39 o
   8   1   5      8.56     10.34      7.96 <
   9   1   5      6.53      6.89     12.00 <
  10   1   5    191.24    191.44      4.02 o
  11   1   5      7.46      3.79     12.49 <
  12   1   5      8.57     10.73     11.37 <
  13   1   5     30.62     28.69      4.43 o
  14   1   5     13.35     14.81     10.42 <
  15   1   5     39.47     41.49      4.09 o
 -16   2   5     29.06     27.21      6.82 <
 -15   2   5     46.50     43.62      4.02 o
 -14   2   5      7.90     14.83     19.93 <
 -13   2   5     75.59     71.42      2.90 o
 -12   2   5     11.15      8.91     10.51 <
 -11   2   5     93.07     94.45      2.48 o
 -10   2   5     15.44     20.43      5.90 <
  -9   2   5      9.15      7.95      9.40 <
  -8   2   5    153.46    147.05      3.30 o
  -7   2   5     59.79     62.42      1.97 o
  -6   2   5     72.25     72.58      1.88 o
  -5   2   5     22.39     22.48      2.71 o
  -4   2   5    172.69    164.85      3.58 o
  -3   2   5    147.05    139.95      3.06 o
  -2   2   5    201.02    198.06      4.08 o
  -1   2   5     37.33     39.57      1.56 o
   0   2   5      7.70      3.79      5.64 <
   1   2   5     37.91     40.09      1.63 o
   2   2   5     20.05     24.45      2.86 o
   3   2   5     38.28     40.81      1.64 o
   4   2   5    108.10    112.66      2.42 o
   5   2   5     75.78     72.17      2.06 o
   6   2   5     36.09     36.22      2.76 o
   7   2   5     46.74     48.90      2.28 o
   8   2   5     82.20     82.30      2.25 o
   9   2   5    134.06    134.68      3.02 o
  10   2   5     71.01     75.30      2.35 o
  11   2   5     22.09     16.34      4.86 <
  12   2   5     21.93     30.28      6.42 <
  13   2   5     20.59      5.09      6.99 <
  14   2   5     36.63     25.37      5.42 o
  15   2   5      0.00      4.46    120.57 <
 -15   3   5     61.31     56.12      4.12 o
 -14   3   5    101.47    102.72      3.37 o
 -13   3   5      0.00      6.29     87.44 <
 -12   3   5     67.86     70.20      2.72 o
 -11   3   5    110.78    111.40      2.87 o
 -10   3   5     84.38     82.28      2.45 o
  -9   3   5     83.47     87.80      2.38 o
  -8   3   5     59.26     59.53      2.28 o
  -7   3   5     59.39     61.42      2.07 o
  -6   3   5     80.56     80.55      2.18 o
  -5   3   5     85.39     84.73      2.11 o
  -4   3   5     95.44     98.47      2.19 o
  -3   3   5     91.57     89.47      2.09 o
  -2   3   5    188.09    178.48      3.87 o
  -1   3   5     26.67     25.94      2.30 o
   0   3   5    224.42    218.19      4.57 o
   1   3   5     47.13     46.79      1.69 o
   2   3   5     14.45     17.25      3.91 <
   3   3   5     99.60     97.71      2.22 o
   4   3   5     66.00     66.12      1.77 o
   5   3   5     39.27     39.34      2.01 o
   6   3   5      0.00      2.27     66.82 <
   7   3   5     18.14     16.18      5.41 <
   8   3   5     60.14     60.98      2.34 o
   9   3   5     71.59     71.57      2.52 o
  10   3   5     38.95     42.79      3.73 o
  11   3   5     19.71     21.02      8.32 <
  12   3   5     10.87      2.64     15.88 <
  13   3   5     29.37     30.65      6.52 <
  14   3   5     35.12     26.06      8.56 <
 -14   4   5     56.48     49.29      4.13 o
 -13   4   5     34.30     31.46      5.13 o
 -12   4   5     14.71      4.18      9.85 <
 -11   4   5      0.00      3.90     83.62 <
 -10   4   5     18.06     17.81      7.36 <
  -9   4   5     73.60     76.79      2.68 o
  -8   4   5     32.00     30.04      3.92 o
  -7   4   5      0.00      7.52     75.88 <
  -6   4   5     73.39     75.66      2.24 o
  -5   4   5     66.43     69.05      2.18 o
  -4   4   5     11.55     10.08      7.53 <
  -3   4   5     36.04     40.43      2.45 o
  -2   4   5     35.77     35.96      2.37 o
  -1   4   5     43.84     46.05      1.94 o
   0   4   5      4.58      1.22     14.45 <
   1   4   5    159.36    157.67      3.40 o
   2   4   5    184.57    181.64      3.87 o
   3   4   5     10.16     10.00     10.03 <
   4   4   5     58.27     58.27      2.48 o
   5   4   5     96.86     92.81      2.71 o
   6   4   5    142.28    141.52      3.27 o
   7   4   5      8.15     14.99     15.98 <
   8   4   5      0.00      9.76     81.81 <
   9   4   5     26.64     17.56      6.16 <
  10   4   5      0.00     18.59     92.83 <
  11   4   5      0.00     13.30     96.27 <
  12   4   5      0.00      1.95     97.12 <
 -12   5   5     23.39     11.69      7.59 <
 -11   5   5      0.00      3.09     87.86 <
 -10   5   5     19.36     18.58      6.80 <
  -9   5   5     35.48     24.85      3.91 o
  -8   5   5     14.08     21.10      9.17 <
  -7   5   5     32.66     27.27      4.03 o
  -6   5   5     59.24     65.93      2.49 o
  -5   5   5     54.82     51.90      2.71 o
  -4   5   5     12.55      8.90      7.97 <
  -3   5   5     34.97     37.45      3.13 o
  -2   5   5     30.09     32.23      3.49 o
  -1   5   5      6.87      2.02     13.66 <
   0   5   5      0.00      4.11     71.45 <
   1   5   5     49.25     52.16      2.71 o
   2   5   5     98.61    100.60      2.74 o
   3   5   5     14.99     15.28      8.04 <
   4   5   5     84.48     86.38      2.52 o
   5   5   5     99.41     96.95      2.66 o
   6   5   5     11.26      6.75     11.45 <
   7   5   5     19.65     19.29      8.41 <
   8   5   5     40.42     42.28      4.67 o
   9   5   5      0.00      0.25     95.51 <
  10   5   5     29.53     26.12      7.57 <
  -9   6   5     35.99     24.52      6.54 <
  -8   6   5     32.49     29.44      5.84 <
  -7   6   5      0.00     13.70     89.33 <
  -6   6   5     31.61     20.30      4.89 o
  -5   6   5      0.00     16.12     81.85 <
  -4   6   5     41.41     46.76      3.22 o
  -3   6   5     21.28     20.53      6.28 <
  -2   6   5     23.56     19.10      5.63 <
  -1   6   5      0.00      8.36     81.36 <
   0   6   5     90.21     85.86      2.67 o
   1   6   5     11.36      0.09     11.00 <
   2   6   5     28.80     28.09      4.81 o
   3   6   5     12.84      9.99     11.08 <
   4   6   5     88.82     85.47      2.90 o
   5   6   5     12.95      9.53     14.42 <
   6   6   5     46.65     35.57      5.40 o
   7   6   5      1.67      9.06    140.04 <
 -17   0   6     52.26     49.16      6.29 o
 -16   0   6    117.22    115.61      4.33 o
 -15   0   6     89.83     96.89      4.43 o
 -14   0   6     40.28     46.71      5.27 o
 -13   0   6     14.40     11.70      9.58 <
 -12   0   6      0.00      2.24     82.19 <
 -11   0   6     77.17     74.90      2.74 o
 -10   0   6     87.39     83.69      2.28 o
  -9   0   6    118.78    121.38      2.78 o
  -8   0   6    177.51    166.59      3.77 o
  -7   0   6     80.65     83.01      2.27 o
  -6   0   6    110.62    112.93      2.49 o
  -5   0   6    154.53    149.05      3.32 o
  -4   0   6    117.14    113.22      2.66 o
  -3   0   6     14.82     21.60      5.20 <
  -2   0   6    219.52    213.40      4.52 o
  -1   0   6     59.18     64.17      2.29 o
   0   0   6    190.99    183.57      3.97 o
   1   0   6    129.68    133.75      2.76 o
   2   0   6     88.59     92.12      2.02 o
   3   0   6    103.39    109.37      2.28 o
   4   0   6    291.52    275.72      6.00 o
   5   0   6    113.50    119.08      2.81 o
   6   0   6      4.18      4.84     24.05 <
   7   0   6    230.68    227.51      4.92 o
   8   0   6    158.23    153.85      3.68 o
   9   0   6    156.93    153.14      3.70 o
  10   0   6    192.35    194.16      4.24 o
  11   0   6    125.20    126.93      3.24 o
  12   0   6     14.00      6.39      9.96 <
  13   0   6      0.00      8.01     94.75 <
  14   0   6     50.64     40.32      4.64 o
  15   0   6     43.72     32.31      6.78 o
 -17   1   6     14.24     16.31     17.54 <
 -16   1   6     64.32     68.09      3.75 o
 -15   1   6     16.08     16.16     11.16 <
 -14   1   6     16.75     15.96      8.81 <
 -13   1   6     32.65     33.25      4.55 o
 -12   1   6     52.56     57.45      3.06 o
 -11   1   6      0.00      1.69     71.43 <
 -10   1   6     19.29     16.10      4.47 <
  -9   1   6     20.68     21.13      4.17 <
  -8   1   6    131.34    129.30      2.85 o
  -7   1   6     45.97     46.21      1.78 o
  -6   1   6    139.58    132.16      2.94 o
  -5   1   6     16.98     21.65      3.02 <
  -4   1   6    242.30    233.33      4.90 o
  -3   1   6    138.29    137.96      2.89 o
  -2   1   6    115.57    113.32      2.43 o
  -1   1   6     38.22     38.71      1.60 o
   0   1   6     17.34     20.88      2.66 o
   1   1   6     78.85     79.32      1.86 o
   2   1   6    123.10    128.71      2.65 o
   3   1   6    163.00    163.00      3.39 o
   4   1   6    177.34    174.27      3.67 o
   5   1   6     47.68     46.58      1.79 o
   6   1   6    131.66    128.75      2.90 o
   7   1   6      7.52      2.02      9.21 <
   8   1   6    168.85    166.75      3.62 o
   9   1   6     42.26     38.46      2.50 o
  10   1   6     11.97     14.65      7.44 <
  11   1   6     41.71     44.60      2.91 o
  12   1   6      0.00      2.77     75.56 <
  13   1   6     25.12     21.53      4.97 <
  14   1   6     14.58     16.83     10.40 <
  15   1   6     56.02     48.26      3.59 o
 -16   2   6     55.66     57.10      3.73 o
 -15   2   6     45.99     45.80      4.16 o
 -14   2   6     15.30     17.02     10.68 <
 -13   2   6     89.31     87.08      2.92 o
 -12   2   6     62.86     63.33      2.64 o
 -11   2   6     71.08     72.32      2.32 o
 -10   2   6     48.73     49.54      2.44 o
  -9   2   6     49.67     51.91      2.31 o
  -8   2   6    126.12    127.86      2.89 o
  -7   2   6    108.17    110.12      2.47 o
  -6   2   6     63.52     67.85      1.82 o
  -5   2   6     32.65     31.46      2.09 o
  -4   2   6    222.48    210.50      4.55 o
  -3   2   6    209.55    205.76      4.30 o
  -2   2   6    106.82    105.14      2.33 o
  -1   2   6    151.00    148.55      3.11 o
   0   2   6     82.12     83.32      1.87 o
   1   2   6     32.96     35.02      2.00 o
   2   2   6    157.10    155.33      3.32 o
   3   2   6    105.85    103.40      2.42 o
   4   2   6    137.19    133.06      2.97 o
   5   2   6     53.96     55.96      2.00 o
   6   2   6     29.32     32.37      3.45 o
   7   2   6     60.09     62.77      2.39 o
   8   2   6     33.68     37.14      3.01 o
   9   2   6     33.81     37.25      3.10 o
  10   2   6     29.09     27.89      3.62 o
  11   2   6     85.04     87.99      2.52 o
  12   2   6     28.02     28.50      4.83 <
  13   2   6     10.12     15.73     14.72 <
  14   2   6      0.00      5.10     97.67 <
 -15   3   6     73.11     68.82      3.69 o
 -14   3   6     50.26     49.25      4.36 o
 -13   3   6     67.68     66.28      3.16 o
 -12   3   6     22.65     23.12      5.77 <
 -11   3   6     85.67     84.81      2.52 o
 -10   3   6    145.38    144.82      3.26 o
  -9   3   6     93.91     92.14      2.48 o
  -8   3   6     21.88     22.90      4.43 <
  -7   3   6     79.77     79.52      2.23 o
  -6   3   6     97.91     98.91      2.39 o
  -5   3   6     17.12     19.93      5.20 <
  -4   3   6     63.57     62.77      1.81 o
  -3   3   6     20.15     24.75      3.14 o
  -2   3   6    101.04     98.08      2.28 o
  -1   3   6      9.75      6.44      5.71 <
   0   3   6     52.98     57.27      1.62 o
   1   3   6     18.00     20.73      3.40 <
   2   3   6     83.58     85.94      2.07 o
   3   3   6     36.23     39.77      1.78 o
   4   3   6     23.49     23.00      2.97 o
   5   3   6    162.82    157.55      3.53 o
   6   3   6    103.88    107.11      2.69 o
   7   3   6     93.24     99.52      2.62 o
   8   3   6     77.29     76.93      2.36 o
   9   3   6     28.56     30.26      4.02 o
  10   3   6      0.00     11.65     79.86 <
  11   3   6     43.91     36.03      4.36 o
  12   3   6     13.67      5.53     12.72 <
  13   3   6     44.08     35.66      4.98 o
 -14   4   6     12.75     11.05     19.09 <
 -13   4   6     21.42     21.91      7.81 <
 -12   4   6     15.75     16.00      9.47 <
 -11   4   6     33.76     37.64      4.30 o
 -10   4   6     65.11     65.99      2.88 o
  -9   4   6     48.77     47.21      3.14 o
  -8   4   6      0.00      4.85     78.18 <
  -7   4   6     64.65     67.18      2.66 o
  -6   4   6     94.02     96.95      2.43 o
  -5   4   6     83.94     82.38      2.32 o
  -4   4   6     23.40     19.18      4.30 <
  -3   4   6     91.02     88.33      2.28 o
  -2   4   6     21.99     18.85      3.28 o
  -1   4   6      5.18      6.98     12.90 <
   0   4   6     77.23     79.19      2.02 o
   1   4   6     20.02     16.76      3.99 <
   2   4   6     71.05     73.22      2.28 o
   3   4   6     35.80     39.99      2.71 o
   4   4   6     49.51     50.17      2.71 o
   5   4   6     61.90     61.47      2.76 o
   6   4   6     32.85     32.76      4.11 o
   7   4   6     28.60     24.38      5.05 <
   8   4   6      8.52      6.31     16.70 <
   9   4   6      8.52      6.12     19.13 <
  10   4   6     25.12     31.21      6.89 <
  11   4   6     11.50     11.84     16.55 <
  12   4   6     31.29     30.25      7.68 <
 -12   5   6     36.57     27.37      4.59 o
 -11   5   6     67.74     61.28      3.19 o
 -10   5   6     11.51     13.50     12.34 <
  -9   5   6     12.26      2.71     10.50 <
  -8   5   6     49.06     48.65      3.14 o
  -7   5   6     67.10     63.65      2.64 o
  -6   5   6     91.94     91.11      2.67 o
  -5   5   6     18.38     22.33      6.15 <
  -4   5   6     96.31    100.55      2.56 o
  -3   5   6     11.68      5.99      8.82 <
  -2   5   6     58.80     55.40      2.67 o
  -1   5   6    106.17    108.29      2.94 o
   0   5   6     32.14     33.72      3.84 o
   1   5   6     89.56     91.53      2.56 o
   2   5   6     36.82     38.16      3.64 o
   3   5   6     68.80     68.33      2.90 o
   4   5   6    127.41    121.34      3.25 o
   5   5   6     73.51     71.84      2.71 o
   6   5   6     24.43     22.84      5.62 <
   7   5   6     27.19     26.20      6.53 <
   8   5   6     22.50     24.93      7.74 <
   9   5   6     26.20     27.19      7.36 <
  10   5   6     12.66      4.92     17.86 <
  -8   6   6     46.63     40.18      4.02 o
  -7   6   6     31.81     30.11      5.31 o
  -6   6   6     25.20     28.22      6.70 <
  -5   6   6     18.54     12.34      8.54 <
  -4   6   6      0.00      9.61     83.16 <
  -3   6   6     43.02     47.12      3.38 o
  -2   6   6     36.73     31.80      4.01 o
  -1   6   6     44.09     42.38      3.41 o
   0   6   6     39.55     38.78      3.53 o
   1   6   6     30.86     35.62      4.25 o
   2   6   6     14.43      7.27      9.81 <
   3   6   6     39.06     40.22      4.05 o
   4   6   6     45.07     43.67      3.64 o
   5   6   6     23.96     25.61      6.70 <
   6   6   6      0.00      2.81    138.18 <
 -17   1   7     45.78     45.80      4.93 o
 -16   1   7     12.83      8.51     15.41 <
 -15   1   7     72.25     72.07      3.54 o
 -14   1   7      0.00      8.15     86.33 <
 -13   1   7     51.04     50.43      3.38 o
 -12   1   7     48.04     46.55      2.82 o
 -11   1   7     21.04     20.58      4.56 <
 -10   1   7     43.12     44.99      2.63 o
  -9   1   7     66.69     67.20      2.08 o
  -8   1   7     31.55     35.70      2.41 o
  -7   1   7     96.57     93.82      2.23 o
  -6   1   7     19.92     20.06      2.55 o
  -5   1   7    111.03    113.02      2.43 o
  -4   1   7    275.50    263.00      5.57 o
  -3   1   7      2.10      6.95     33.35 <
  -2   1   7    136.46    141.12      2.90 o
  -1   1   7     79.12     77.19      1.87 o
   0   1   7    113.35    107.36      2.42 o
   1   1   7      0.00      2.21     51.36 <
   2   1   7     82.25     84.33      1.94 o
   3   1   7    208.87    205.44      4.28 o
   4   1   7    122.46    119.58      2.64 o
   5   1   7     42.35     43.38      1.97 o
   6   1   7     30.15     29.58      2.79 o
   7   1   7     40.69     43.66      2.44 o
   8   1   7     20.50     20.27      4.46 <
   9   1   7     71.49     73.80      2.59 o
  10   1   7     59.07     62.72      2.45 o
  11   1   7     13.91     14.61      7.88 <
  12   1   7     11.59      1.26     10.67 <
  13   1   7     21.27     16.60      6.18 <
  14   1   7     15.98     17.03     10.28 <
 -16   2   7     92.82     89.16      3.26 o
 -15   2   7     60.68     56.02      3.57 o
 -14   2   7     67.35     70.58      3.21 o
 -13   2   7     15.75     11.64      9.67 <
 -12   2   7     22.82     28.95      5.21 <
 -11   2   7    121.38    118.88      2.94 o
 -10   2   7    178.45    172.85      3.85 o
  -9   2   7     45.27     46.71      3.00 o
  -8   2   7     70.35     74.33      2.33 o
  -7   2   7    119.70    121.62      2.78 o
  -6   2   7     37.66     40.22      2.10 o
  -5   2   7     90.23     94.86      2.21 o
  -4   2   7    310.13    307.77      6.28 o
  -3   2   7    231.99    222.45      4.75 o
  -2   2   7    156.36    152.19      3.26 o
  -1   2   7     58.94     61.16      1.63 o
   0   2   7    123.24    117.31      2.66 o
   1   2   7     51.24     53.76      1.72 o
   2   2   7    122.24    122.99      2.68 o
   3   2   7     24.09     22.87      3.00 o
   4   2   7     20.50     25.03      3.69 <
   5   2   7    128.95    128.32      2.99 o
   6   2   7     28.67     21.39      3.61 o
   7   2   7    135.95    138.09      3.17 o
   8   2   7     14.77     14.49      7.41 <
   9   2   7     22.67     28.61      4.79 <
  10   2   7     16.34     17.50      6.46 <
  11   2   7     28.50     26.64      4.57 o
  12   2   7     16.11     14.76      8.64 <
  13   2   7     37.24     33.44      4.47 o
  14   2   7     49.03     43.33      5.14 o
 -15   3   7     16.02     18.70     12.31 <
 -14   3   7     15.25     15.66     13.08 <
 -13   3   7     53.36     47.27      3.52 o
 -12   3   7     30.02     32.90      4.87 o
 -11   3   7     11.58      3.88      9.64 <
 -10   3   7    104.95    102.31      2.69 o
  -9   3   7    132.81    132.91      3.10 o
  -8   3   7      0.00      0.40     75.51 <
  -7   3   7     25.97     27.07      3.52 o
  -6   3   7     36.55     40.33      2.88 o
  -5   3   7     81.55     85.24      2.32 o
  -4   3   7     37.69     38.30      2.04 o
  -3   3   7     19.29     16.84      3.17 o
  -2   3   7     18.75     20.05      3.15 <
  -1   3   7     53.56     51.24      1.74 o
   0   3   7     15.04     12.25      3.59 <
   1   3   7     27.42     30.23      2.39 o
   2   3   7     25.95     26.63      3.36 o
   3   3   7     37.51     38.97      2.36 o
   4   3   7     12.49      3.39      6.56 <
   5   3   7      0.00      3.21     68.54 <
   6   3   7    144.48    142.41      3.32 o
   7   3   7     50.06     48.98      2.84 o
   8   3   7     17.10     15.48      7.00 <
   9   3   7     86.66     93.06      2.62 o
  10   3   7     25.97     22.97      5.25 <
  11   3   7      0.00     13.95     88.22 <
  12   3   7     22.02     13.28      8.60 <
  13   3   7     32.29     19.04      7.72 <
 -14   4   7     40.24     35.70      6.36 o
 -13   4   7     18.84     12.16      9.40 <
 -12   4   7     42.21     44.47      3.88 o
 -11   4   7     74.70     68.33      2.91 o
 -10   4   7     36.66     33.94      3.94 o
  -9   4   7     11.30      5.47     11.75 <
  -8   4   7     44.22     45.39      3.38 o
  -7   4   7     75.61     77.25      2.57 o
  -6   4   7    107.72    110.43      2.66 o
  -5   4   7     25.25     21.51      3.98 o
  -4   4   7     11.34      5.71      8.89 <
  -3   4   7     47.74     49.42      2.37 o
  -2   4   7     74.86     79.56      2.04 o
  -1   4   7     48.06     49.92      2.02 o
   0   4   7    158.34    161.66      3.42 o
   1   4   7     12.75      7.20      6.73 <
   2   4   7     77.21     77.58      2.34 o
   3   4   7     12.67     12.16      7.20 <
   4   4   7    132.33    132.02      3.18 o
   5   4   7     10.06      1.46     12.33 <
   6   4   7     89.48     90.33      2.99 o
   7   4   7      0.00      8.85     87.29 <
   8   4   7     46.23     51.06      3.56 o
   9   4   7     11.75      9.76     14.07 <
  10   4   7     13.17      0.45     13.60 <
  11   4   7     23.71     16.39      8.00 <
 -11   5   7     18.17     12.32      8.85 <
 -10   5   7     13.24     19.90     10.49 <
  -9   5   7     46.06     43.10      3.27 o
  -8   5   7     20.27     15.70      6.15 <
  -7   5   7     33.00     31.41      4.29 o
  -6   5   7     41.50     41.91      3.33 o
  -5   5   7      0.00      4.51     75.23 <
  -4   5   7      8.06      9.64     15.05 <
  -3   5   7     30.66     35.85      4.65 o
  -2   5   7     37.62     37.80      3.95 o
  -1   5   7     22.57     21.10      6.00 <
   0   5   7      8.70     16.53     15.23 <
   1   5   7      0.00      9.59     75.23 <
   2   5   7     60.45     61.42      2.64 o
   3   5   7     16.62     15.40      8.03 <
   4   5   7     16.12     10.01      9.42 <
   5   5   7     51.02     52.34      3.51 o
   6   5   7      0.00      6.96     82.55 <
   7   5   7     32.76     32.35      5.01 o
   8   5   7     36.77     29.51      5.26 o
   9   5   7     23.75      4.45      9.09 <
  -8   6   7     48.75     43.68      5.95 o
  -7   6   7     46.15     44.05      4.52 o
  -6   6   7     62.05     62.38      3.91 o
  -5   6   7     34.32     30.11      5.20 o
  -4   6   7     47.41     51.51      3.61 o
  -3   6   7     52.61     49.17      3.12 o
  -2   6   7     28.06     29.24      4.96 <
  -1   6   7     17.74      2.17      7.73 <
   0   6   7     19.15     19.82      7.54 <
   1   6   7     12.17      8.64     13.01 <
   2   6   7     22.39     28.02      8.71 <
   3   6   7     16.88      2.91     10.93 <
   4   6   7      7.40      9.91     22.45 <
   5   6   7     68.84     62.85      4.18 o
 -17   0   8      0.00      4.69    127.30 <
 -16   0   8     89.86     90.31      4.51 o
 -15   0   8     97.91     99.25      4.39 o
 -14   0   8     15.62     22.48     15.60 <
 -13   0   8     90.92     88.83      4.08 o
 -12   0   8     13.32      2.41     15.28 <
 -11   0   8     46.89     45.86      3.65 o
 -10   0   8     82.01     83.68      2.57 o
  -9   0   8    114.96    117.68      2.84 o
  -8   0   8    134.95    125.27      3.10 o
  -7   0   8     62.23     67.01      2.11 o
  -6   0   8    134.74    128.68      3.05 o
  -5   0   8     70.63     71.61      2.22 o
  -4   0   8     93.20     94.68      2.40 o
  -3   0   8     97.46     95.51      2.44 o
  -2   0   8     11.71      9.97      8.22 <
  -1   0   8     73.22     72.90      2.42 o
   0   0   8    143.93    140.83      3.07 o
   1   0   8     10.84      4.24      6.38 <
   2   0   8     16.87     18.46      4.32 <
   3   0   8    163.81    161.29      3.52 o
   4   0   8    106.46    105.22      2.58 o
   5   0   8     24.23     22.63      4.57 <
   6   0   8    179.77    181.31      4.02 o
   7   0   8     22.16     24.09      5.63 <
   8   0   8     24.40     18.58      5.87 <
   9   0   8     35.08     40.60      4.52 o
  10   0   8      0.89      5.69     98.70 <
  11   0   8     32.73     34.42      5.68 <
  12   0   8      9.61     14.37     19.92 <
  13   0   8      0.00      1.18    100.24 <
  14   0   8     33.37     27.28      6.51 <
 -16   1   8      4.82      2.19     36.49 <
 -15   1   8      7.42      1.22     25.26 <
 -14   1   8      6.75      4.48     25.42 <
 -13   1   8     51.76     51.47      3.40 o
 -12   1   8     12.14      4.12     11.14 <
 -11   1   8     10.55     10.73      9.11 <
 -10   1   8    134.33    131.58      3.08 o
  -9   1   8     58.02     59.22      2.14 o
  -8   1   8      8.08      9.43      8.88 <
  -7   1   8     24.21     26.14      2.59 o
  -6   1   8     74.18     77.27      1.93 o
  -5   1   8    198.91    194.01      4.11 o
  -4   1   8    292.85    280.72      5.95 o
  -3   1   8    339.61    325.61      6.86 o
  -2   1   8    113.95    113.41      2.49 o
  -1   1   8    159.71    157.02      3.31 o
   0   1   8     34.56     30.25      1.79 o
   1   1   8     28.69     27.11      1.75 o
   2   1   8    158.63    158.14      3.28 o
   3   1   8    106.61    101.62      2.42 o
   4   1   8     26.97     24.57      2.48 o
   5   1   8     57.46     63.44      1.93 o
   6   1   8     38.99     38.88      2.47 o
   7   1   8     55.90     51.31      2.50 o
   8   1   8     10.04     14.02     11.07 <
   9   1   8    105.14    103.20      2.82 o
  10   1   8     25.69     23.79      4.66 <
  11   1   8     72.89     76.43      2.53 o
  12   1   8     10.32      2.69     11.67 <
  13   1   8     45.71     37.82      3.48 o
  14   1   8      0.00     18.32     92.24 <
 -16   2   8     45.96     42.41      5.74 o
 -15   2   8     41.43     40.77      4.64 o
 -14   2   8     49.48     45.19      3.68 o
 -13   2   8      0.00      6.98     82.78 <
 -12   2   8      0.00     10.35     74.18 <
 -11   2   8     28.87     33.01      3.85 o
 -10   2   8     25.94     26.18      4.41 <
  -9   2   8     60.66     61.65      2.44 o
  -8   2   8      9.26     16.14     10.33 <
  -7   2   8    122.95    124.59      2.77 o
  -6   2   8     29.48     35.41      2.86 o
  -5   2   8     27.20     30.72      2.66 o
  -4   2   8    295.05    290.51      5.98 o
  -3   2   8     53.15     53.50      1.96 o
  -2   2   8    130.60    129.17      2.79 o
  -1   2   8      8.44      9.88      7.10 <
   0   2   8     13.73      9.50      5.23 <
   1   2   8     45.20     48.85      1.71 o
   2   2   8     33.63     30.23      2.09 o
   3   2   8     62.51     63.53      2.05 o
   4   2   8     64.05     63.03      2.19 o
   5   2   8     59.09     58.75      2.45 o
   6   2   8     13.60     11.18      7.74 <
   7   2   8     71.47     70.64      2.60 o
   8   2   8    132.19    130.29      3.17 o
   9   2   8     14.05     16.47      8.99 <
  10   2   8     29.55     28.10      4.20 o
  11   2   8      0.00      2.59     79.31 <
  12   2   8     13.17      3.15     10.40 <
  13   2   8     59.32     47.82      3.57 o
 -15   3   8     17.56      8.79     11.53 <
 -14   3   8     32.20     33.42      5.53 <
 -13   3   8     34.79     34.21      4.27 o
 -12   3   8     24.15     24.20      5.63 <
 -11   3   8     17.53     14.87      6.74 <
 -10   3   8     79.68     83.76      2.50 o
  -9   3   8     27.67     29.54      4.42 o
  -8   3   8     49.69     49.63      2.68 o
  -7   3   8     79.27     80.45      2.41 o
  -6   3   8     11.34      1.27      8.41 <
  -5   3   8     29.45     29.31      3.35 o
  -4   3   8     38.01     38.04      2.14 o
  -3   3   8     64.91     66.70      1.83 o
  -2   3   8     64.57     60.75      1.88 o
  -1   3   8     85.43     86.49      2.05 o
   0   3   8     81.11     81.13      2.03 o
   1   3   8      8.01      8.31      8.82 <
   2   3   8    116.49    116.69      2.72 o
   3   3   8     26.15     25.42      3.45 o
   4   3   8     98.46    101.71      2.48 o
   5   3   8     12.63     15.50      8.06 <
   6   3   8      2.14      1.79     51.87 <
   7   3   8     99.31    102.36      2.79 o
   8   3   8    117.83    115.58      3.04 o
   9   3   8      0.00      5.98     87.05 <
  10   3   8     38.88     40.09      4.16 o
  11   3   8     30.13     20.41      6.14 <
  12   3   8     15.19     11.88     10.81 <
 -13   4   8     19.77     20.73      8.01 <
 -12   4   8     18.25     14.27      7.76 <
 -11   4   8     31.91     37.03      4.77 o
 -10   4   8     43.90     44.05      3.51 o
  -9   4   8     84.67     82.60      2.72 o
  -8   4   8     55.48     52.40      2.88 o
  -7   4   8    108.26    108.61      2.81 o
  -6   4   8     18.47     25.26      5.49 <
  -5   4   8     66.13     66.82      2.49 o
  -4   4   8     52.69     52.09      2.59 o
  -3   4   8     49.32     51.70      2.65 o
  -2   4   8     52.29     52.95      2.34 o
  -1   4   8     42.63     41.41      2.34 o
   0   4   8    109.46    111.67      2.65 o
   1   4   8    104.64    106.70      2.54 o
   2   4   8     56.83     57.42      2.27 o
   3   4   8     77.26     78.06      2.28 o
   4   4   8     28.10     34.77      3.87 o
   5   4   8    100.52     95.99      2.88 o
   6   4   8     30.39     31.46      5.02 o
   7   4   8      0.00      1.21     89.41 <
   8   4   8     10.80      4.97     15.03 <
   9   4   8     12.82      2.17     13.28 <
  10   4   8     41.14     32.67      4.80 o
  11   4   8     23.34     11.97      9.93 <
 -11   5   8     33.82     29.78      4.50 o
 -10   5   8     45.40     41.88      3.54 o
  -9   5   8     28.57     25.02      4.82 <
  -8   5   8      0.00      7.13     83.79 <
  -7   5   8     14.87     20.86      9.19 <
  -6   5   8     12.13      0.05     10.49 <
  -5   5   8     51.27     48.73      3.83 o
  -4   5   8     20.63     16.89      6.81 <
  -3   5   8     61.28     60.60      3.04 o
  -2   5   8     24.04     20.78      5.70 <
  -1   5   8     29.92     35.91      4.86 o
   0   5   8     87.88     88.76      2.92 o
   1   5   8      7.08      3.90     18.33 <
   2   5   8      4.18      5.36     33.05 <
   3   5   8     50.37     48.05      3.25 o
   4   5   8     17.13     10.76      9.93 <
   5   5   8     15.28      3.28      9.73 <
   6   5   8      0.00     13.17     88.22 <
   7   5   8     15.68     19.40     10.23 <
   8   5   8      0.00      0.85     96.10 <
  -7   6   8     39.58     43.17      6.42 o
  -6   6   8     45.67     52.96      4.50 o
  -5   6   8     44.33     42.27      4.81 o
  -4   6   8      8.22     14.74     20.17 <
  -3   6   8      5.07      2.01     30.22 <
  -2   6   8     36.07     34.57      4.38 o
  -1   6   8      0.00      4.64     91.17 <
   0   6   8     51.76     48.72      3.79 o
   1   6   8     52.19     48.08      3.73 o
   2   6   8     58.56     59.56      3.62 o
   3   6   8     66.26     67.24      3.83 o
   4   6   8     25.93     10.62      9.90 <
 -16   1   9     26.12     27.04      8.61 <
 -15   1   9     46.26     50.76      4.20 o
 -14   1   9     30.52     31.71      5.37 <
 -13   1   9      0.00      3.52     86.34 <
 -12   1   9     15.30     12.71      9.13 <
 -11   1   9     27.07     31.18      4.24 o
 -10   1   9     44.14     42.30      2.82 o
  -9   1   9     49.93     53.49      2.35 o
  -8   1   9      5.43      2.05     13.55 <
  -7   1   9     99.18     99.41      2.45 o
  -6   1   9    130.79    124.97      2.92 o
  -5   1   9     68.84     67.58      2.08 o
  -4   1   9    142.33    136.76      3.07 o
  -3   1   9    106.16    101.66      2.44 o
  -2   1   9     39.52     39.22      1.93 o
  -1   1   9     53.08     54.58      1.74 o
   0   1   9     66.83     67.60      1.74 o
   1   1   9     91.19     91.67      2.04 o
   2   1   9    154.21    149.06      3.21 o
   3   1   9     27.85     30.50      2.42 o
   4   1   9     95.20     94.44      2.30 o
   5   1   9     42.20     42.36      2.85 o
   6   1   9      8.57     14.70     11.95 <
   7   1   9    114.30    113.71      2.89 o
   8   1   9    140.51    142.23      3.30 o
   9   1   9     17.44     12.76      6.99 <
  10   1   9     30.08     33.96      4.37 o
  11   1   9      0.00      1.61     82.34 <
  12   1   9     31.93     32.90      4.69 o
  13   1   9     39.96     33.18      4.08 o
 -16   2   9     20.54      4.94     15.19 <
 -15   2   9     45.81     45.29      4.50 o
 -14   2   9     27.48     23.17      5.97 <
 -13   2   9     26.31     29.77      6.25 <
 -12   2   9     68.07     71.58      2.53 o
 -11   2   9    127.05    126.10      3.08 o
 -10   2   9     12.90     14.12      9.06 <
  -9   2   9     14.05     22.71      7.59 <
  -8   2   9     18.38     18.84      5.48 <
  -7   2   9      9.70     11.00     10.00 <
  -6   2   9     69.21     70.90      2.12 o
  -5   2   9    181.13    175.74      3.81 o
  -4   2   9    179.26    171.99      3.76 o
  -3   2   9     36.58     36.26      2.28 o
  -2   2   9     11.61     12.25      6.17 <
  -1   2   9     91.12     91.94      2.19 o
   0   2   9     48.30     46.83      1.97 o
   1   2   9     56.67     60.09      1.91 o
   2   2   9     20.20     18.86      2.86 o
   3   2   9     59.30     58.93      2.09 o
   4   2   9     22.59     21.34      4.03 <
   5   2   9     57.74     55.77      2.54 o
   6   2   9     27.54     26.06      4.21 o
   7   2   9      3.89      5.22     30.03 <
   8   2   9     23.23     24.70      5.21 <
   9   2   9     45.14     45.39      3.20 o
  10   2   9      5.62      2.04     23.86 <
  11   2   9     42.85     35.21      3.48 o
  12   2   9     25.31     14.16      5.71 <
  13   2   9      5.13      9.49     46.76 <
 -15   3   9     27.47     15.37      8.74 <
 -14   3   9     56.00     55.61      4.19 o
 -13   3   9     35.81     34.31      4.78 o
 -12   3   9     57.44     62.99      2.88 o
 -11   3   9      3.48      8.38     34.54 <
 -10   3   9     76.50     75.64      2.62 o
  -9   3   9     52.82     53.12      2.84 o
  -8   3   9    194.14    187.60      4.17 o
  -7   3   9    145.74    145.80      3.29 o
  -6   3   9     98.85    100.99      2.59 o
  -5   3   9    181.89    182.05      3.85 o
  -4   3   9     39.47     40.76      2.25 o
  -3   3   9     65.68     65.03      1.89 o
  -2   3   9      7.89      7.62      9.42 <
  -1   3   9     38.41     38.35      2.30 o
   0   3   9    172.60    169.58      3.64 o
   1   3   9     93.26     97.21      2.27 o
   2   3   9      9.94      1.77      9.00 <
   3   3   9     18.97     14.83      4.80 <
   4   3   9    167.62    168.00      3.62 o
   5   3   9     37.27     38.80      3.38 o
   6   3   9     83.54     82.83      2.69 o
   7   3   9    103.76    105.07      2.90 o
   8   3   9     34.40     33.07      4.04 o
   9   3   9     34.95     32.53      4.84 o
  10   3   9     13.06      7.70     11.52 <
  11   3   9     10.29     22.97     18.27 <
  12   3   9      0.00      6.42    115.47 <
 -13   4   9     10.21     10.47     15.97 <
 -12   4   9      0.00      1.47     86.44 <
 -11   4   9     40.80     38.97      4.00 o
 -10   4   9     19.47     20.07      6.95 <
  -9   4   9     29.47     28.36      4.50 o
  -8   4   9     23.24     27.60      6.02 <
  -7   4   9     13.82     10.30      8.87 <
  -6   4   9     38.63     44.40      3.08 o
  -5   4   9     57.76     61.34      2.62 o
  -4   4   9     48.19     51.76      2.83 o
  -3   4   9     88.60     88.51      2.72 o
  -2   4   9     18.98     13.41      6.64 <
  -1   4   9    114.15    118.83      2.72 o
   0   4   9     67.19     72.52      2.36 o
   1   4   9     30.26     28.77      3.39 o
   2   4   9     55.76     53.92      2.41 o
   3   4   9     38.97     41.23      2.86 o
   4   4   9     40.32     43.06      3.14 o
   5   4   9     62.54     62.67      2.78 o
   6   4   9     45.90     46.66      3.65 o
   7   4   9     87.22     88.79      2.98 o
   8   4   9     32.80     38.94      4.96 o
   9   4   9      9.75      5.00     16.37 <
  10   4   9     24.81     11.95      7.44 <
 -11   5   9     41.12     39.45      5.15 o
 -10   5   9     61.87     54.59      3.00 o
  -9   5   9      6.89      4.54     21.38 <
  -8   5   9     11.79      6.56     13.45 <
  -7   5   9     16.21      7.93      9.52 <
  -6   5   9     25.32     32.65      6.91 <
  -5   5   9     29.88     28.88      5.86 <
  -4   5   9     23.04     22.66      7.60 <
  -3   5   9     21.22     14.54      7.87 <
  -2   5   9     31.19     32.98      5.19 o
  -1   5   9     31.74     31.58      5.31 o
   0   5   9     38.95     39.20      4.03 o
   1   5   9     12.90      0.87     11.46 <
   2   5   9     15.14     16.01      8.73 <
   3   5   9     79.06     76.16      2.90 o
   4   5   9     71.82     67.31      3.37 o
   5   5   9     69.90     64.19      3.17 o
   6   5   9     17.50     15.92     10.40 <
   7   5   9     48.02     40.69      3.68 o
   8   5   9      0.00     13.13    109.59 <
  -6   6   9     28.85     32.59     13.44 <
  -5   6   9      0.00      4.33     97.13 <
  -4   6   9     13.00     13.87     15.30 <
  -3   6   9     15.91     11.36     10.98 <
  -2   6   9     18.00     10.10     10.14 <
  -1   6   9     48.69     45.46      3.99 o
   0   6   9     50.76     49.96      4.09 o
   1   6   9     21.63     31.65      8.69 <
   2   6   9     53.35     48.74      4.17 o
   3   6   9     43.35     40.20      6.00 o
 -16   0  10     37.11     29.72      8.46 <
 -15   0  10     96.25     93.30      4.62 o
 -14   0  10     59.53     66.54      5.30 o
 -13   0  10     62.83     61.28      4.84 o
 -12   0  10     51.20     56.59      5.29 o
 -11   0  10     48.27     47.44      5.04 o
 -10   0  10      0.00      7.77     86.99 <
  -9   0  10     40.00     45.30      3.29 o
  -8   0  10     46.45     40.78      2.90 o
  -7   0  10     18.47     16.24      5.92 <
  -6   0  10     47.89     50.29      2.74 o
  -5   0  10     42.19     42.85      2.86 o
  -4   0  10     45.52     47.52      3.17 o
  -3   0  10    238.38    227.52      5.05 o
  -2   0  10     55.17     53.69      2.85 o
  -1   0  10    146.75    140.46      3.28 o
   0   0  10      3.91     12.04     23.62 <
   1   0  10    124.95    122.55      2.91 o
   2   0  10    122.78    125.49      2.88 o
   3   0  10     24.89     30.10      3.78 o
   4   0  10     19.98     22.03      4.68 <
   5   0  10     57.13     55.47      2.95 o
   6   0  10    139.06    136.60      3.45 o
   7   0  10    208.02    200.70      4.94 o
   8   0  10    209.74    205.77      5.02 o
   9   0  10      0.00      5.45    102.76 <
  10   0  10     21.72     14.83      9.84 <
  11   0  10     20.43     22.36     11.32 <
  12   0  10     26.88     37.95      7.43 <
  13   0  10      0.00     18.15    103.43 <
 -16   1  10     20.66     13.31     10.48 <
 -15   1  10     31.40     32.00      6.53 <
 -14   1  10     24.42     28.39      7.81 <
 -13   1  10     96.50     97.50      3.31 o
 -12   1  10     36.84     38.96      4.25 o
 -11   1  10     76.01     71.35      2.56 o
 -10   1  10    107.58    106.87      2.75 o
  -9   1  10     64.33     63.45      2.46 o
  -8   1  10      9.98     10.48      8.83 <
  -7   1  10     55.84     55.43      2.18 o
  -6   1  10     40.32     40.01      2.47 o
  -5   1  10     39.43     37.25      2.50 o
  -4   1  10     32.09     32.75      2.73 o
  -3   1  10     96.74     93.76      2.34 o
  -2   1  10     26.43     23.10      2.62 o
  -1   1  10     31.47     31.99      2.61 o
   0   1  10    168.13    171.18      3.48 o
   1   1  10      6.49      4.89      8.46 <
   2   1  10     76.25     76.56      1.98 o
   3   1  10     15.91     15.42      4.60 <
   4   1  10     15.62     11.80      5.70 <
   5   1  10     74.68     76.91      2.48 o
   6   1  10    107.23    107.75      2.81 o
   7   1  10     54.04     55.02      2.79 o
   8   1  10     11.01      8.28     11.74 <
   9   1  10     59.34     60.68      2.92 o
  10   1  10     40.98     34.17      4.09 o
  11   1  10     26.28     17.09      6.23 <
  12   1  10     55.39     46.15      3.43 o
  13   1  10      0.00      6.57     96.38 <
 -15   2  10     14.21     21.26     14.25 <
 -14   2  10     22.05     18.09      7.65 <
 -13   2  10     42.44     42.53      4.19 o
 -12   2  10     63.94     65.41      2.64 o
 -11   2  10     76.62     72.47      2.71 o
 -10   2  10     18.25     19.12      6.83 <
  -9   2  10     91.08     89.73      2.58 o
  -8   2  10     14.54     12.17      7.57 <
  -7   2  10     23.72     25.78      4.46 <
  -6   2  10    183.96    182.44      3.88 o
  -5   2  10     27.99     27.52      3.37 o
  -4   2  10      3.32      3.09     28.12 <
  -3   2  10     13.66     14.54      6.41 <
  -2   2  10     54.55     56.31      2.06 o
  -1   2  10     23.19     22.65      3.35 o
   0   2  10      6.44      3.05     11.55 <
   1   2  10      6.14      6.22     11.70 <
   2   2  10     90.33     88.56      2.33 o
   3   2  10     79.45     79.30      2.25 o
   4   2  10     91.87     96.59      2.50 o
   5   2  10     15.59     13.39      7.19 <
   6   2  10     48.79     49.76      2.93 o
   7   2  10     62.19     62.48      2.80 o
   8   2  10      0.00      1.45     80.98 <
   9   2  10     29.50     21.60      4.78 o
  10   2  10      0.00      6.70     84.17 <
  11   2  10     54.39     51.75      3.19 o
  12   2  10      0.00      3.33     92.02 <
 -14   3  10      0.00      0.53     98.20 <
 -13   3  10     28.34     29.00      5.99 <
 -12   3  10     83.04     87.14      2.73 o
 -11   3  10     26.44     26.05      4.73 <
 -10   3  10     15.89     15.71      8.19 <
  -9   3  10     69.46     72.31      2.68 o
  -8   3  10     91.52     88.57      2.66 o
  -7   3  10     56.59     55.31      2.66 o
  -6   3  10     72.31     71.77      2.49 o
  -5   3  10     53.29     54.82      2.20 o
  -4   3  10     85.61     89.38      2.19 o
  -3   3  10     72.31     77.75      2.05 o
  -2   3  10     10.63      9.39      8.49 <
  -1   3  10     13.27      9.48      6.64 <
   0   3  10     20.59     18.80      4.56 <
   1   3  10     33.68     35.63      2.86 o
   2   3  10    146.54    144.58      3.30 o
   3   3  10     37.01     36.96      3.03 o
   4   3  10     76.96     81.22      2.36 o
   5   3  10      0.00      6.25     78.33 <
   6   3  10     34.49     31.40      4.06 o
   7   3  10     38.06     36.69      3.80 o
   8   3  10     14.63     11.22      8.94 <
   9   3  10     75.48     66.24      3.28 o
  10   3  10     21.32     15.59      8.57 <
  11   3  10      0.00     16.65     99.99 <
 -13   4  10      0.00      6.49     90.60 <
 -12   4  10     19.96     23.33      7.92 <
 -11   4  10     41.71     40.50      4.03 o
 -10   4  10     28.61     23.21      5.10 <
  -9   4  10     53.51     57.63      3.41 o
  -8   4  10     33.02     32.09      4.45 o
  -7   4  10      6.34      7.91     20.36 <
  -6   4  10     56.45     52.25      2.57 o
  -5   4  10     31.84     36.52      4.34 o
  -4   4  10     29.82     30.28      4.55 o
  -3   4  10     15.35     18.66      8.32 <
  -2   4  10      0.00      5.02     79.98 <
  -1   4  10     11.58     11.42      9.62 <
   0   4  10     47.15     47.30      2.59 o
   1   4  10     72.77     74.77      2.33 o
   2   4  10     15.25     15.38      6.87 <
   3   4  10      0.00      0.45     70.82 <
   4   4  10     16.02     15.65      7.42 <
   5   4  10     13.85     14.73      9.59 <
   6   4  10     80.43     73.26      3.03 o
   7   4  10     58.40     58.77      3.45 o
   8   4  10     41.14     42.38      4.16 o
   9   4  10     14.00     16.24     11.40 <
 -10   5  10     30.71     36.72      8.00 <
  -9   5  10     42.24     39.21      4.43 o
  -8   5  10      0.00      0.59     91.12 <
  -7   5  10     27.25     35.02      6.96 <
  -6   5  10     21.81     16.58      8.12 <
  -5   5  10     68.11     66.14      3.51 o
  -4   5  10     92.58     89.88      3.31 o
  -3   5  10     61.93     68.79      3.53 o
  -2   5  10      0.00     12.38     91.98 <
  -1   5  10     22.36     24.63      7.64 <
   0   5  10     17.30     20.95      8.91 <
   1   5  10     48.38     43.55      3.64 o
   2   5  10     44.02     44.48      3.87 o
   3   5  10     13.73      1.80     12.15 <
   4   5  10     50.79     48.63      4.24 o
   5   5  10     16.42      8.93     11.39 <
   6   5  10      0.00      1.52     96.97 <
   7   5  10     38.03     34.14      5.94 o
  -4   6  10     16.16     19.58     15.06 <
  -3   6  10      3.89      1.78     57.71 <
  -2   6  10      0.00      5.48    106.55 <
  -1   6  10      0.00      1.47    100.37 <
   0   6  10     42.89     50.08      5.13 o
   1   6  10     86.39     79.62      4.15 o
 -16   1  11      0.00     11.55    147.05 <
 -15   1  11     43.01     47.10      5.28 o
 -14   1  11     37.44     40.15      5.53 o
 -13   1  11     25.81     26.44      7.08 <
 -12   1  11     37.86     37.50      4.87 o
 -11   1  11     25.80     24.83      5.62 <
 -10   1  11      0.00      0.97     76.24 <
  -9   1  11     69.51     70.72      2.56 o
  -8   1  11     40.70     38.13      3.01 o
  -7   1  11     17.99     16.49      5.33 <
  -6   1  11     39.64     35.16      2.62 o
  -5   1  11     74.71     76.67      2.20 o
  -4   1  11      0.00      4.17     65.67 <
  -3   1  11     37.69     36.78      2.59 o
  -2   1  11     23.61     23.03      3.57 o
  -1   1  11     25.27     25.97      3.39 o
   0   1  11     77.84     77.12      1.96 o
   1   1  11     74.01     72.33      1.92 o
   2   1  11     55.76     57.32      2.05 o
   3   1  11     26.16     27.58      3.58 o
   4   1  11     52.64     54.05      2.44 o
   5   1  11     52.07     51.77      2.79 o
   6   1  11      0.00      4.39     76.16 <
   7   1  11     12.24      1.51      9.53 <
   8   1  11     78.41     74.19      3.07 o
   9   1  11     20.86     22.32      7.51 <
  10   1  11     21.18     21.52      7.82 <
  11   1  11     11.04     11.79     15.37 <
  12   1  11     24.98     15.32      6.50 <
 -15   2  11     52.51     47.14      4.44 o
 -14   2  11     23.48     29.41      8.54 <
 -13   2  11    105.00    103.16      3.16 o
 -12   2  11     50.41     50.74      3.28 o
 -11   2  11      0.00      7.38     81.07 <
 -10   2  11    110.85    112.05      2.89 o
  -9   2  11     31.65     30.84      4.04 o
  -8   2  11    161.02    157.89      3.57 o
  -7   2  11    169.02    167.27      3.70 o
  -6   2  11    248.35    243.87      5.15 o
  -5   2  11      0.00      4.00     71.48 <
  -4   2  11      8.44      4.11     11.94 <
  -3   2  11     86.06     85.39      2.25 o
  -2   2  11      0.00      1.27     61.09 <
  -1   2  11     77.75     78.25      2.14 o
   0   2  11     22.49     21.84      3.64 o
   1   2  11     19.93     22.59      4.46 <
   2   2  11    150.29    151.44      3.28 o
   3   2  11     84.01     83.04      2.33 o
   4   2  11    138.99    142.17      3.19 o
   5   2  11     40.19     43.12      3.03 o
   6   2  11     13.69      2.76      9.23 <
   7   2  11     36.04     42.91      4.03 o
   8   2  11     50.45     49.48      3.27 o
   9   2  11     13.54      7.08     10.60 <
  10   2  11     20.59     14.66      8.16 <
  11   2  11     39.01     33.71      4.95 o
 -14   3  11     19.56      7.40     10.62 <
 -13   3  11     16.70      0.55     10.15 <
 -12   3  11     29.56     25.64      4.88 o
 -11   3  11      7.56      5.94     19.15 <
 -10   3  11     41.49     45.96      3.63 o
  -9   3  11     17.31     14.20      7.56 <
  -8   3  11     88.35     89.71      2.65 o
  -7   3  11     39.24     39.70      3.37 o
  -6   3  11     76.72     79.52      2.53 o
  -5   3  11      9.65     11.32     10.77 <
  -4   3  11     77.77     76.90      2.26 o
  -3   3  11    101.75    104.14      2.50 o
  -2   3  11      4.32     10.13     23.01 <
  -1   3  11      3.69      3.92     25.72 <
   0   3  11     23.03     18.73      4.36 <
   1   3  11      5.52      6.08     16.92 <
   2   3  11      6.18     13.93     15.95 <
   3   3  11      6.53      3.41     15.56 <
   4   3  11     58.42     57.33      2.49 o
   5   3  11     10.47     13.24     11.82 <
   6   3  11     66.21     69.19      2.86 o
   7   3  11      0.00      0.08     82.66 <
   8   3  11     10.20     10.77     13.83 <
   9   3  11     30.79     34.19      6.04 <
  10   3  11     14.81      0.87     12.69 <
 -12   4  11     17.90     18.55      8.58 <
 -11   4  11     50.17     48.70      3.46 o
 -10   4  11     46.03     46.18      3.96 o
  -9   4  11     34.61     38.63      4.79 o
  -8   4  11      0.00     16.78     85.83 <
  -7   4  11     31.87     36.63      4.26 o
  -6   4  11     61.06     61.54      2.79 o
  -5   4  11     33.77     37.77      4.51 o
  -4   4  11     19.22     19.58      7.31 <
  -3   4  11     91.87     95.92      2.69 o
  -2   4  11    111.98    116.58      3.04 o
  -1   4  11     64.65     68.48      2.67 o
   0   4  11     22.22     25.72      5.13 <
   1   4  11     44.62     45.66      2.82 o
   2   4  11     13.67     14.82      7.60 <
   3   4  11      9.51      8.04     11.39 <
   4   4  11     57.64     56.24      2.79 o
   5   4  11     50.73     48.52      3.25 o
   6   4  11    105.36     97.60      3.13 o
   7   4  11     25.85     15.73      6.14 <
   8   4  11     38.82     35.46      4.53 o
  -9   5  11     12.41     22.27     18.65 <
  -8   5  11     25.93     17.97      7.31 <
  -7   5  11     61.72     59.08      3.87 o
  -6   5  11     10.77      6.63     17.66 <
  -5   5  11     14.67     11.00     12.43 <
  -4   5  11     40.80     43.11      4.67 o
  -3   5  11     33.80     38.64      5.23 o
  -2   5  11     40.00     42.22      5.02 o
  -1   5  11     40.24     44.45      4.92 o
   0   5  11     35.38     40.57      4.78 o
   1   5  11     19.45     25.67      8.43 <
   2   5  11      0.00      9.82     87.75 <
   3   5  11     16.23     12.32     10.88 <
   4   5  11     36.30     32.26      5.49 o
   5   5  11     27.08     22.66      7.15 <
 -15   0  12     38.66     33.99      8.38 <
 -14   0  12     24.97     27.48     10.68 <
 -13   0  12     56.09     56.68      5.52 o
 -12   0  12    103.85    105.31      4.30 o
 -11   0  12     77.99     84.60      4.30 o
 -10   0  12     50.34     52.77      5.34 o
  -9   0  12     63.33     68.27      2.91 o
  -8   0  12     42.53     43.62      3.38 o
  -7   0  12    107.10    101.95      2.86 o
  -6   0  12     52.86     54.60      3.43 o
  -5   0  12    176.02    170.11      4.02 o
  -4   0  12     67.04     64.99      2.99 o
  -3   0  12     75.34     73.08      2.90 o
  -2   0  12     29.81     23.28      4.76 o
  -1   0  12     97.77     92.99      2.66 o
   0   0  12    156.31    153.51      3.51 o
   1   0  12     54.04     56.46      2.57 o
   2   0  12     63.19     61.74      2.48 o
   3   0  12      8.93      6.96     15.18 <
   4   0  12      4.82     14.25     42.10 <
   5   0  12     20.17     12.53     10.25 <
   6   0  12     65.41     68.07      4.29 o
   7   0  12     59.44     57.55      4.52 o
   8   0  12     45.70     41.30      5.11 o
   9   0  12     44.97     54.93      5.87 o
  10   0  12     39.95     27.69      6.68 o
  11   0  12     30.29     29.02      9.36 <
 -15   1  12     21.25     16.33      9.95 <
 -14   1  12     25.36     17.60      7.90 <
 -13   1  12     18.35     20.54     10.34 <
 -12   1  12      0.00      7.50     92.55 <
 -11   1  12     36.72     31.72      4.28 o
 -10   1  12     70.34     67.72      2.66 o
  -9   1  12     67.12     65.76      2.58 o
  -8   1  12     43.94     47.07      3.04 o
  -7   1  12     30.58     28.95      3.43 o
  -6   1  12     57.09     56.32      2.31 o
  -5   1  12     95.13     95.24      2.44 o
  -4   1  12     51.96     52.83      2.35 o
  -3   1  12      0.00      5.66     67.56 <
  -2   1  12     44.25     40.14      2.42 o
  -1   1  12     20.30     19.70      3.61 <
   0   1  12     41.37     42.36      2.22 o
   1   1  12     79.89     78.79      2.11 o
   2   1  12     38.98     33.95      2.77 o
   3   1  12    117.03    119.30      2.82 o
   4   1  12      8.96      2.90     10.87 <
   5   1  12      0.00      8.84     77.04 <
   6   1  12     11.60     15.51     12.15 <
   7   1  12     14.47     15.75     10.54 <
   8   1  12     30.81     29.41      5.11 o
   9   1  12     57.99     55.91      3.57 o
  10   1  12     14.02      0.16     12.46 <
  11   1  12     33.19     29.88      5.75 <
 -14   2  12     33.25     34.64      7.45 <
 -13   2  12     16.72     25.77     11.74 <
 -12   2  12     55.47     59.34      3.51 o
 -11   2  12     18.07     15.31      8.51 <
 -10   2  12     81.74     81.24      2.93 o
  -9   2  12     38.80     39.38      4.01 o
  -8   2  12     52.89     51.54      3.12 o
  -7   2  12      0.00      0.40     79.20 <
  -6   2  12    157.71    156.48      3.45 o
  -5   2  12    130.27    129.76      2.98 o
  -4   2  12     89.87     89.77      2.35 o
  -3   2  12     10.13      3.94      8.68 <
  -2   2  12     49.61     50.15      2.18 o
  -1   2  12      7.66      1.32     11.17 <
   0   2  12    103.66    106.13      2.54 o
   1   2  12     13.30      9.79      7.07 <
   2   2  12     38.73     40.93      2.79 o
   3   2  12     25.96     28.79      4.08 o
   4   2  12     46.77     49.37      2.79 o
   5   2  12      9.20     16.74     12.12 <
   6   2  12     79.10     76.69      2.79 o
   7   2  12     30.04     30.58      4.78 o
   8   2  12     48.62     47.63      3.44 o
   9   2  12     42.97     37.03      4.38 o
  10   2  12     44.50     42.26      4.40 o
 -13   3  12     12.66      2.20     15.88 <
 -12   3  12     25.24     25.91      6.54 <
 -11   3  12     28.28     25.17      5.28 <
 -10   3  12     13.84     19.89     10.34 <
  -9   3  12     64.63     66.14      2.82 o
  -8   3  12      0.00      4.43     81.04 <
  -7   3  12     32.14     31.87      4.22 o
  -6   3  12    209.69    208.42      4.49 o
  -5   3  12    105.45    103.04      2.70 o
  -4   3  12     17.21     14.94      5.54 <
  -3   3  12     72.39     71.84      2.34 o
  -2   3  12     67.63     68.89      2.37 o
  -1   3  12     76.02     78.24      2.41 o
   0   3  12    109.58    106.76      2.66 o
   1   3  12     31.71     27.12      3.74 o
   2   3  12     70.27     74.40      2.42 o
   3   3  12     25.56     22.74      4.39 <
   4   3  12     32.69     35.62      3.82 o
   5   3  12    118.27    116.72      3.13 o
   6   3  12     16.23     16.58      8.19 <
   7   3  12     21.02     20.51      6.97 <
   8   3  12      9.75     16.83     15.38 <
   9   3  12     26.99     19.95      7.18 <
 -11   4  12     21.06     25.18      9.32 <
 -10   4  12     15.28     12.43     13.05 <
  -9   4  12      8.25      6.81     21.97 <
  -8   4  12      0.00      5.62     88.19 <
  -7   4  12     54.34     54.15      3.17 o
  -6   4  12     13.65      3.24      9.78 <
  -5   4  12     14.64      7.76     10.03 <
  -4   4  12     60.87     61.99      3.19 o
  -3   4  12     64.41     67.82      3.43 o
  -2   4  12     40.00     42.04      3.90 o
  -1   4  12     17.99     17.95      6.90 <
   0   4  12     59.29     56.77      2.67 o
   1   4  12     18.51     20.78      6.64 <
   2   4  12     43.55     42.23      2.91 o
   3   4  12     17.31     14.78      6.71 <
   4   4  12     49.93     43.18      3.24 o
   5   4  12     49.07     50.68      4.10 o
   6   4  12     37.65     35.68      4.91 o
   7   4  12      0.00      3.04     88.44 <
  -8   5  12      0.00      5.94    108.75 <
  -7   5  12     32.41     26.82      6.04 <
  -6   5  12     59.87     60.77      3.97 o
  -5   5  12      9.93      2.27     19.57 <
  -4   5  12     14.77     11.20     12.64 <
  -3   5  12     40.06     48.50      4.96 o
  -2   5  12     13.01      5.54     14.18 <
  -1   5  12     76.41     73.02      3.28 o
   0   5  12     19.26     16.35      8.85 <
   1   5  12      9.66     17.62     17.16 <
   2   5  12      8.40      2.73     20.08 <
   3   5  12     21.83      2.09      8.52 <
   4   5  12     22.94      2.41     11.50 <
 -15   1  13      0.00     16.23    142.76 <
 -14   1  13     22.45     16.79      9.21 <
 -13   1  13      0.00      4.27    100.49 <
 -12   1  13      9.65      0.50     18.54 <
 -11   1  13     64.84     63.10      3.60 o
 -10   1  13     49.15     50.64      3.15 o
  -9   1  13     65.72     65.93      2.69 o
  -8   1  13     10.42     10.99     11.29 <
  -7   1  13     44.11     42.98      2.77 o
  -6   1  13     46.24     46.25      2.58 o
  -5   1  13     37.13     37.19      3.01 o
  -4   1  13     84.73     83.39      2.39 o
  -3   1  13      0.00      0.80     68.72 <
  -2   1  13     65.39     63.69      2.26 o
  -1   1  13     45.26     48.35      2.36 o
   0   1  13     69.49     69.34      2.22 o
   1   1  13    128.67    127.10      3.00 o
   2   1  13     48.54     48.97      2.68 o
   3   1  13     77.24     80.04      2.45 o
   4   1  13     91.00     91.20      2.74 o
   5   1  13     47.81     50.38      3.68 o
   6   1  13     67.92     63.56      3.23 o
   7   1  13     43.26     47.79      4.36 o
   8   1  13     37.54     41.78      4.58 o
   9   1  13     19.15     21.67      9.42 <
  10   1  13     39.22     39.49      5.02 o
 -14   2  13     83.11     83.83      3.72 o
 -13   2  13     59.45     58.58      4.10 o
 -12   2  13     20.23     24.63      8.18 <
 -11   2  13     17.56     15.68      8.46 <
 -10   2  13     32.71     34.03      4.45 o
  -9   2  13     20.37     18.24      6.53 <
  -8   2  13      0.00      3.20     81.73 <
  -7   2  13     43.22     42.33      3.33 o
  -6   2  13    128.53    126.56      3.10 o
  -5   2  13    114.65    114.32      2.77 o
  -4   2  13     71.10     69.56      2.28 o
  -3   2  13    114.22    113.99      2.65 o
  -2   2  13     42.73     45.75      2.45 o
  -1   2  13     24.38     23.34      4.40 <
   0   2  13     17.18     18.50      5.77 <
   1   2  13     20.61     20.26      5.91 <
   2   2  13     59.54     65.00      2.57 o
   3   2  13     15.46     12.14      7.32 <
   4   2  13     47.60     42.07      2.89 o
   5   2  13     25.92     27.59      4.75 <
   6   2  13     18.63     24.63      7.45 <
   7   2  13     62.05     61.07      3.39 o
   8   2  13     21.49     23.27      8.04 <
   9   2  13      0.00      1.73     95.58 <
 -13   3  13     38.63     34.86      6.32 o
 -12   3  13     33.35     29.88      5.01 o
 -11   3  13     64.92     59.41      3.15 o
 -10   3  13     13.66      9.49     10.70 <
  -9   3  13     36.42     38.79      4.23 o
  -8   3  13     87.65     90.71      3.01 o
  -7   3  13     38.12     39.89      4.37 o
  -6   3  13    115.98    121.14      3.02 o
  -5   3  13     55.45     54.71      2.67 o
  -4   3  13     46.69     48.57      2.67 o
  -3   3  13    111.49    110.25      2.79 o
  -2   3  13    138.71    137.71      3.18 o
  -1   3  13      9.09      3.40     12.10 <
   0   3  13     58.35     56.95      2.53 o
   1   3  13     75.32     79.98      2.60 o
   2   3  13     22.36     25.05      5.51 <
   3   3  13     38.33     39.95      3.57 o
   4   3  13     32.82     35.46      4.14 o
   5   3  13     36.21     32.47      4.22 o
   6   3  13     30.29     35.13      5.09 <
   7   3  13      0.00      6.40     88.06 <
   8   3  13     51.48     49.22      4.18 o
 -11   4  13      7.69     20.76     34.89 <
 -10   4  13     19.95      3.75     10.03 <
  -9   4  13     14.32     11.74     11.48 <
  -8   4  13     25.05     21.18      6.49 <
  -7   4  13     28.00     17.12      5.36 <
  -6   4  13     59.59     64.21      3.10 o
  -5   4  13     17.67     13.05      8.70 <
  -4   4  13     24.27     20.05      7.27 <
  -3   4  13     15.99     12.66     10.32 <
  -2   4  13     18.22     13.86      8.05 <
  -1   4  13     40.93     38.82      4.17 o
   0   4  13     36.10     37.42      3.80 o
   1   4  13     70.85     73.99      2.80 o
   2   4  13     21.04     20.55      5.99 <
   3   4  13      8.97      5.15     16.66 <
   4   4  13     19.52     14.63      8.13 <
   5   4  13     20.20     23.03      8.97 <
   6   4  13     25.97     16.74      7.12 <
  -6   5  13      0.00      7.75    109.54 <
  -5   5  13     30.74     29.19      7.83 <
  -4   5  13      0.00     10.94     97.85 <
  -3   5  13     57.81     50.82      4.10 o
  -2   5  13     54.49     55.74      4.25 o
  -1   5  13      9.24      3.22     18.21 <
   0   5  13     16.36      2.09      9.89 <
   1   5  13     15.18     16.27     11.21 <
   2   5  13     37.56     41.56      6.41 <
 -14   0  14     60.69     55.93      5.72 o
 -13   0  14     49.49     39.41      6.35 o
 -12   0  14      9.81     10.11     28.16 <
 -11   0  14    102.75    101.52      4.27 o
 -10   0  14     23.83     30.35     10.25 <
  -9   0  14    117.88    118.01      4.08 o
  -8   0  14     51.18     57.67      4.01 o
  -7   0  14     17.54     18.47      9.53 <
  -6   0  14     36.20     35.09      4.73 o
  -5   0  14    107.94    108.32      3.28 o
  -4   0  14     46.02     45.06      4.05 o
  -3   0  14     36.42     34.06      4.74 o
  -2   0  14    122.40    119.68      3.10 o
  -1   0  14     57.45     61.10      2.84 o
   0   0  14     70.89     68.52      2.84 o
   1   0  14     55.16     54.03      3.41 o
   2   0  14      0.00     11.51    101.49 <
   3   0  14     74.60     72.40      4.12 o
   4   0  14     22.94     18.67      8.91 <
   5   0  14     70.13     64.53      4.36 o
   6   0  14     94.72     95.01      4.17 o
   7   0  14     17.73      4.93     12.60 <
   8   0  14      0.00      7.55    113.63 <
   9   0  14     40.02     42.58      7.25 <
 -14   1  14     54.00     62.63      4.40 o
 -13   1  14     98.14     99.19      3.55 o
 -12   1  14     53.05     53.29      4.21 o
 -11   1  14     48.41     44.93      4.30 o
 -10   1  14     36.44     26.77      5.16 o
  -9   1  14     34.10     35.93      3.95 o
  -8   1  14     30.18     29.31      4.29 o
  -7   1  14     77.58     77.99      2.62 o
  -6   1  14     24.96     26.18      4.55 <
  -5   1  14     69.44     67.60      2.41 o
  -4   1  14      4.60      4.78     25.43 <
  -3   1  14     21.42     21.16      4.84 <
  -2   1  14     13.40     11.42      7.39 <
  -1   1  14     38.31     40.23      2.76 o
   0   1  14     25.26     25.95      4.47 <
   1   1  14    106.98    105.76      2.75 o
   2   1  14     43.71     43.23      2.93 o
   3   1  14     76.83     78.11      3.08 o
   4   1  14    105.22    101.20      3.20 o
   5   1  14    107.32     97.78      3.24 o
   6   1  14     96.84     97.68      3.21 o
   7   1  14     30.43     28.09      5.47 <
   8   1  14     10.66      0.15     16.68 <
   9   1  14     22.77     22.09      8.24 <
 -13   2  14     17.88     15.22     11.19 <
 -12   2  14      0.00      4.34    100.29 <
 -11   2  14      0.00      2.58     88.57 <
 -10   2  14     86.97     86.24      2.88 o
  -9   2  14      0.00     11.02     83.31 <
  -8   2  14      4.89      7.35     27.83 <
  -7   2  14     12.80     11.21     10.42 <
  -6   2  14     46.31     44.73      3.26 o
  -5   2  14     44.38     45.27      2.77 o
  -4   2  14     14.27     12.71      7.24 <
  -3   2  14     11.80      7.66      7.97 <
  -2   2  14     35.66     42.14      3.32 o
  -1   2  14     12.88      4.32      9.09 <
   0   2  14      0.00      7.78     76.22 <
   1   2  14      0.00      8.01     75.43 <
   2   2  14     71.91     74.86      2.58 o
   3   2  14     37.88     38.45      3.49 o
   4   2  14     11.55      7.23     10.00 <
   5   2  14      0.00     10.15     90.01 <
   6   2  14     46.09     41.67      4.12 o
   7   2  14     51.94     42.41      3.96 o
   8   2  14     20.51     15.89      8.50 <
 -12   3  14      6.77      9.84     29.77 <
 -11   3  14     81.84     78.59      3.30 o
 -10   3  14     44.35     45.89      4.38 o
  -9   3  14     26.63     27.61      6.50 <
  -8   3  14     80.59     76.65      3.15 o
  -7   3  14     17.08      4.90      8.53 <
  -6   3  14     14.98      2.25      8.45 <
  -5   3  14     17.78     15.07      6.41 <
  -4   3  14     57.15     55.09      2.75 o
  -3   3  14     83.35     86.66      2.55 o
  -2   3  14     30.20     29.20      4.08 o
  -1   3  14     42.09     41.93      3.24 o
   0   3  14     57.34     61.36      2.80 o
   1   3  14      0.00      2.05     84.54 <
   2   3  14      0.00      9.05     79.72 <
   3   3  14      6.64     15.38     19.06 <
   4   3  14      0.00      0.73     81.15 <
   5   3  14      0.00      6.28     86.04 <
   6   3  14     15.44     11.60     10.51 <
   7   3  14      5.95     11.36     30.10 <
  -9   4  14     35.76     33.07      5.94 o
  -8   4  14     25.00     29.62      7.10 <
  -7   4  14    108.55    109.13      3.10 o
  -6   4  14      7.33      9.51     23.09 <
  -5   4  14     31.28     32.98      6.25 <
  -4   4  14     21.11     25.77      8.57 <
  -3   4  14      2.81     10.71     66.94 <
  -2   4  14     66.33     61.05      3.63 o
  -1   4  14     52.48     55.08      3.27 o
   0   4  14     31.12     27.93      5.21 o
   1   4  14     21.44     21.13      6.42 <
   2   4  14     48.22     44.01      3.55 o
   3   4  14     66.27     58.75      3.24 o
   4   4  14     19.57     17.32      8.58 <
   5   4  14    102.74     97.06      3.53 o
  -2   5  14     18.91     13.67     14.53 <
  -1   5  14     50.30     46.78      6.14 o
 -13   1  15     13.22      1.00     15.59 <
 -12   1  15     39.06     39.16      5.44 o
 -11   1  15     21.37     11.16      9.08 <
 -10   1  15     31.34     35.61      6.18 <
  -9   1  15     58.99     56.45      3.04 o
  -8   1  15     10.66     11.82     12.95 <
  -7   1  15     24.14     22.06      5.53 <
  -6   1  15     21.12     26.05      6.18 <
  -5   1  15     55.74     54.31      2.82 o
  -4   1  15     10.78      3.63     10.38 <
  -3   1  15     67.01     65.78      2.48 o
  -2   1  15      9.53      8.07     10.21 <
  -1   1  15      3.86      4.95     28.52 <
   0   1  15     36.82     35.65      3.46 o
   1   1  15     11.12     15.51     12.15 <
   2   1  15     21.47     22.65      7.40 <
   3   1  15      9.22      2.43     17.24 <
   4   1  15     61.07     54.80      3.43 o
   5   1  15     35.85     34.05      4.98 o
   6   1  15     48.63     44.54      4.22 o
   7   1  15     15.31     21.35     11.59 <
   8   1  15      0.00      1.08     94.27 <
 -12   2  15     35.11     40.33      6.24 <
 -11   2  15     98.15    101.45      3.52 o
 -10   2  15     19.25     18.58      8.01 <
  -9   2  15     71.58     73.68      3.00 o
  -8   2  15     24.83     24.53      5.73 <
  -7   2  15     58.69     60.48      3.05 o
  -6   2  15     36.36     36.92      3.97 o
  -5   2  15     27.90     29.60      4.44 o
  -4   2  15     99.84     98.73      2.60 o
  -3   2  15      0.00      8.77     76.44 <
  -2   2  15     22.60     25.83      5.54 <
  -1   2  15     98.54     98.10      2.77 o
   0   2  15    123.84    124.28      3.08 o
   1   2  15     23.75     22.42      5.27 <
   2   2  15     43.44     44.71      3.31 o
   3   2  15     21.76     21.81      6.57 <
   4   2  15     58.21     59.99      3.53 o
   5   2  15     40.97     43.52      4.40 o
   6   2  15     31.60     31.55      5.94 <
   7   2  15     28.85     24.80      6.75 <
 -11   3  15     15.26      2.72     11.70 <
 -10   3  15     38.79     39.16      4.57 o
  -9   3  15     36.28     42.19      4.65 o
  -8   3  15     82.31     87.77      2.98 o
  -7   3  15     90.14     91.10      2.81 o
  -6   3  15     32.26     34.77      3.96 o
  -5   3  15     10.82     12.61     11.97 <
  -4   3  15     87.78     88.56      2.83 o
  -3   3  15     28.22     29.22      4.45 o
  -2   3  15      3.22      3.54     40.44 <
  -1   3  15     28.23     27.64      4.88 <
   0   3  15      0.84      6.44     81.27 <
   1   3  15     30.57     30.61      4.54 o
   2   3  15     34.02     29.37      4.30 o
   3   3  15     21.62     17.17      6.18 <
   4   3  15      0.00      1.32     85.81 <
   5   3  15     12.30     23.23     12.97 <
   6   3  15      0.00     10.67    102.58 <
  -8   4  15     53.22     59.12      4.81 o
  -7   4  15     23.41     26.88      6.86 <
  -6   4  15     24.84     19.96      7.64 <
  -5   4  15      0.00      4.03     98.31 <
  -4   4  15     34.80     36.33      5.65 o
  -3   4  15     19.82     15.60      9.70 <
  -2   4  15     80.51     80.15      3.43 o
  -1   4  15     30.69     31.04      6.32 <
   0   4  15      7.14      8.79     23.25 <
   1   4  15     49.06     55.17      3.67 o
   2   4  15     11.85      4.12     11.95 <
   3   4  15     56.58     61.74      3.70 o
 -12   0  16      0.00      4.60    121.11 <
 -11   0  16     69.61     61.84      5.28 o
 -10   0  16     27.14     26.65     10.24 <
  -9   0  16    103.11    102.58      4.31 o
  -8   0  16     52.30     50.47      5.48 o
  -7   0  16     50.56     57.81      4.24 o
  -6   0  16     11.65      6.39     16.75 <
  -5   0  16     20.20     20.66      9.46 <
  -4   0  16     15.33     14.48     11.99 <
  -3   0  16     17.74     18.09     10.60 <
  -2   0  16     50.43     47.61      4.20 o
  -1   0  16    153.28    142.90      4.00 o
   0   0  16     53.31     52.77      4.96 o
   1   0  16    147.15    149.07      4.31 o
   2   0  16     45.14     44.13      5.45 o
   3   0  16     21.32     20.89     10.96 <
   4   0  16     16.86     17.55     14.38 <
   5   0  16     20.07     12.09     12.93 <
   6   0  16     15.26     19.53     17.26 <
   7   0  16     32.74     25.42      8.20 <
 -12   1  16     52.78     47.92      4.54 o
 -11   1  16     15.82     21.43     13.13 <
 -10   1  16     74.41     72.89      3.58 o
  -9   1  16     21.24     19.61      9.27 <
  -8   1  16     31.45     32.70      4.82 o
  -7   1  16     65.88     67.43      3.23 o
  -6   1  16     84.71     85.30      2.74 o
  -5   1  16     24.02     22.05      5.54 <
  -4   1  16     36.52     35.54      3.66 o
  -3   1  16     68.40     68.90      2.76 o
  -2   1  16     71.43     73.00      2.55 o
  -1   1  16     24.10     23.57      5.87 <
   0   1  16     79.55     81.17      2.84 o
   1   1  16     14.03     19.12     11.33 <
   2   1  16     30.78     34.44      5.53 <
   3   1  16     24.07     21.86      7.12 <
   4   1  16      7.84     13.07     22.36 <
   5   1  16     36.09     36.25      5.28 o
   6   1  16     21.24     13.89      8.57 <
   7   1  16     52.03     48.64      6.47 o
 -11   2  16     35.12     32.96      6.06 <
 -10   2  16     15.96      6.72      9.99 <
  -9   2  16     24.98     26.21      6.42 <
  -8   2  16     27.32     28.43      5.83 <
  -7   2  16     14.93      6.50      9.75 <
  -6   2  16     12.57     15.52     10.32 <
  -5   2  16     95.91     93.54      2.90 o
  -4   2  16     44.02     41.40      3.24 o
  -3   2  16     11.99      9.41     10.64 <
  -2   2  16     93.06     93.17      2.81 o
  -1   2  16     54.70     53.94      3.06 o
   0   2  16     48.27     50.57      3.41 o
   1   2  16     18.28     18.92      6.89 <
   2   2  16     37.90     40.92      4.67 o
   3   2  16     43.14     39.53      4.53 o
   4   2  16     43.37     43.44      4.51 o
   5   2  16     45.89     52.10      4.54 o
   6   2  16      0.00      6.56    101.07 <
 -10   3  16     28.40     16.85     14.91 <
  -9   3  16     81.92     82.46      3.02 o
  -8   3  16    149.64    149.74      3.52 o
  -7   3  16     83.95     83.53      2.98 o
  -6   3  16     45.86     49.70      3.70 o
  -5   3  16     36.79     36.61      4.02 o
  -4   3  16     59.46     60.51      3.20 o
  -3   3  16     70.38     72.52      3.14 o
  -2   3  16      0.00      3.56     84.22 <
  -1   3  16     10.96      6.72     12.97 <
   0   3  16     54.05     57.84      3.61 o
   1   3  16      7.67      5.91     18.22 <
   2   3  16     58.26     58.28      3.12 o
   3   3  16     16.51      4.97      8.73 <
   4   3  16     36.18     31.99      5.23 o
  -6   4  16     25.33     25.35     11.68 <
  -5   4  16      0.00     14.53     99.28 <
  -4   4  16     30.29     28.07      6.19 <
  -3   4  16     21.92     12.51      8.73 <
  -2   4  16      5.23      4.39     45.05 <
  -1   4  16     20.38     24.84     11.10 <
   0   4  16     27.51     35.33      8.05 <
 -11   1  17     29.82     15.66      7.32 <
 -10   1  17     11.22      7.47     18.47 <
  -9   1  17     55.28     52.92      4.28 o
  -8   1  17     57.66     55.79      3.64 o
  -7   1  17     23.49     25.83      7.15 <
  -6   1  17     32.13     30.67      5.34 o
  -5   1  17      9.25     10.35     13.83 <
  -4   1  17     66.64     63.49      2.92 o
  -3   1  17     28.78     29.83      4.96 <
  -2   1  17     37.01     35.73      4.08 o
  -1   1  17     18.40     21.05      8.01 <
   0   1  17     72.78     79.89      3.27 o
   1   1  17      7.03      4.23     23.97 <
   2   1  17     21.92     26.52      7.91 <
   3   1  17      7.10      6.37     25.16 <
   4   1  17     53.11     53.20      4.05 o
   5   1  17     31.77     32.04      5.90 <
 -10   2  17     30.48     24.45      7.21 <
  -9   2  17     21.75     16.53      7.52 <
  -8   2  17     80.05     79.34      3.00 o
  -7   2  17     12.45      5.03     11.07 <
  -6   2  17      0.00      9.29     91.36 <
  -5   2  17     34.03     33.44      5.08 o
  -4   2  17    102.16    102.17      2.96 o
  -3   2  17     42.59     46.07      3.72 o
  -2   2  17      0.00     10.50     83.40 <
  -1   2  17     26.62     20.99      5.95 <
   0   2  17     29.95     33.22      5.29 <
   1   2  17     44.33     46.15      4.23 o
   2   2  17     23.89     19.91      7.41 <
   3   2  17     10.15     13.40     17.35 <
   4   2  17     91.40     88.84      3.49 o
  -8   3  17     22.89     19.56      7.27 <
  -7   3  17     17.44      8.07      9.20 <
  -6   3  17      0.00      4.26     89.11 <
  -5   3  17     15.06     18.53      9.58 <
  -4   3  17     18.21     20.77      9.31 <
  -3   3  17     39.89     37.71      4.47 o
  -2   3  17     94.31     93.60      2.91 o
  -1   3  17     32.18     29.25      4.80 o
   0   3  17     26.04     26.02      5.66 <
   1   3  17     16.95     14.43      8.79 <
   2   3  17     14.69      9.12     13.74 <
 -10   0  18      0.00      6.59    138.10 <
  -9   0  18     53.27     52.46      6.39 o
  -8   0  18     73.14     66.52      5.09 o
  -7   0  18      0.00      9.30    115.60 <
  -6   0  18     52.57     50.18      4.83 o
  -5   0  18      0.00      2.46    104.47 <
  -4   0  18      0.00      2.51    101.83 <
  -3   0  18     31.50     31.32      9.24 <
  -2   0  18     36.59     36.60      5.95 o
  -1   0  18    132.89    126.68      4.33 o
   0   0  18     56.05     56.16      5.12 o
   1   0  18     84.76     78.45      4.60 o
   2   0  18     66.99     64.16      5.00 o
   3   0  18     35.76     27.05      7.83 <
 -10   1  18     39.49     25.36     11.04 <
  -9   1  18     20.95      9.68      9.62 <
  -8   1  18      0.00      5.89    100.31 <
  -7   1  18     14.73      6.00     11.73 <
  -6   1  18     21.26     11.02      8.08 <
  -5   1  18     28.55     31.55      6.41 <
  -4   1  18     50.41     51.28      3.75 o
  -3   1  18     71.60     70.18      2.95 o
  -2   1  18     53.66     57.86      3.99 o
  -1   1  18     10.55     12.08     16.22 <
   0   1  18     25.49     28.75      6.79 <
   1   1  18     20.11     23.72      9.63 <
   2   1  18     69.01     68.65      3.65 o
   3   1  18     65.07     66.28      3.85 o
  -8   2  18     17.60     21.94     10.22 <
  -7   2  18     30.66     22.63      6.06 <
  -6   2  18     51.80     48.92      3.95 o
  -5   2  18     47.31     47.53      3.73 o
  -4   2  18     36.78     37.25      4.52 o
  -3   2  18      3.56      1.98     46.29 <
  -2   2  18      0.00      2.81     91.24 <
  -1   2  18     32.87     33.57      5.24 o
   0   2  18     17.35     16.06     10.81 <
   1   2  18      7.70     12.65     24.04 <
   2   2  18     47.25     42.42      4.39 o
  -4   3  18     22.43     16.45      7.99 <
  -3   3  18     14.40     14.18     12.85 <
  -2   3  18     23.37     12.64      8.25 <
  -7   1  19     38.01     36.52      6.57 <
  -6   1  19     20.39      8.55      9.97 <
  -5   1  19      0.00      7.38     99.06 <
  -4   1  19     11.03     12.34     13.99 <
  -3   1  19     16.20      9.27     10.81 <
  -2   1  19      1.22      0.45     96.63 <
  -1   1  19     60.91     63.43      3.87 o
   0   1  19     38.74     36.01      5.19 o
   1   1  19     66.10     64.65      7.73 o
  -5   2  19     16.92     18.50     13.73 <
  -4   2  19     57.89     57.50      3.98 o
  -3   2  19     48.13     41.31      4.59 o
  -2   2  19     31.81     32.98      6.34 <
